# Supplementary material for: RNA-Seq-Based Metatranscriptomic and Microscopic Investigation Reveals Novel Metalloproteases of Neobodo sp. as Potential Virulence Factors for Soft Tunic Syndrome in Halocynthia roretzi
Source: PLoS One. 2012 Dec 27;7(12):e52379. doi: 10.1371/journal.pone.0052379 (PMC3531462; doi:10.1371/journal.pone.0052379)
Supplement: Table S1 — Functional categorization of putative genes of kinetoplastids origin accoding to eukaryotic clusters of orthologous groups (KOG). Table S1 was submitted as “xlsx” file, separately. (XLSX) [file pone.0052379.s005.xlsx]

## Sheet: BlastX_Summary
Accession	Description	Query#	Query length		Hit	Nohit	Total Query
XP_001819291.2	14-3-3 protein [Aspergillus oryzae RIB40]	1	519		4678	1374	6052
CAJ73942.1	14-3-3 protein [Guillardia theta]	1	505
EFZ32288.1	14-3-3 protein, putative [Trypanosoma cruzi]	2	994
ZP_04714417.1	2,4-dienoyl-CoA reductase [Alteromonas macleodii ATCC 27126]	1	470
ACH92666.1	20S proteasome subunit alpha 5 [Leishmania donovani]	1	505
Q37683.2	2208423A heat shock protein 60kD	1	201
EFZ27939.1	26S proteasome regulatory non-ATPase subunit, putative [Trypanosoma cruzi]	1	859
EFZ32652.1	2-oxoglutarate dehydrogenase E1 component, putative [Trypanosoma cruzi]	1	473
CBH18001.1	2-oxoglutarate dehydrogenase E1 component,putative [Trypanosoma brucei gambiense DAL972]	29	4448
CBH14987.1	2-oxoisovalerate dehydrogenase alpha subunit,putative [Trypanosoma brucei gambiense DAL972]	3	1179
ZP_06222660.1	3,4-dihydroxy-2-butanone-4-phosphate synthase [Haemophilus influenzae HK1212]	1	656
ZP_01904368.1	30S ribosomal protein S10 [Roseobacter sp. AzwK-3b]	4	2275
YP_003550201.1	3'-5' exonuclease [Coraliomargarita akajimensis DSM 45221]	5	2567
YP_002549510.1	3-deoxy-8-phosphooctulonate synthase [Agrobacterium vitis S4]	1	412
XP_845571.1	3-hydroxy-3-methylglutaryl-CoA reductase,putative [Trypanosoma brucei gambiense DAL972]	1	503
YP_298991.1	3-hydroxyacyl-CoA dehydrogenase [Ralstonia eutropha JMP134]	1	530
ZP_03266804.1	3-hydroxybutyryl-CoA epimerase [Burkholderia sp. H160]	1	517
XP_847087.1	3-ketoacyl-CoA thiolase, putative [Trypanosoma brucei brucei strain 927/4 GUTat10.1]	3	1439
XP_807246.1	3-ketoacyl-CoA thiolase, putative [Trypanosoma cruzi]	1	486
EFZ30633.1	3-methylcrotonoyl-CoA carboxylase beta subunit, putative [Trypanosoma cruzi]	1	523
EFZ29605.1	3-methylcrotonyl-CoA carboxylase, putative [Trypanosoma cruzi]	1	523
XP_845195.1	40S ribosomal protein L14, putative [Trypanosoma brucei brucei strain 927/4 GUTat10.1]	1	497
XP_805117.1	40S ribosomal protein S12, putative [Trypanosoma cruzi]	1	507
EFZ31418.1	40S ribosomal protein S13, putative [Trypanosoma cruzi]	1	395
XP_828688.1	40S ribosomal protein S15A, putative [Trypanosoma brucei gambiense DAL972]	1	410
EFZ30104.1	40S ribosomal protein S16, putative [Trypanosoma cruzi]	1	212
XP_822778.1	40S ribosomal protein S18, putative [Trypanosoma brucei gambiense DAL972]	3	1212
XP_827939.1	40S ribosomal protein S2, putative [Trypanosoma brucei gambiense DAL972]	1	804
EFZ26002.1	40S ribosomal protein S24E, putative [Trypanosoma cruzi]	1	486
XP_806547.1	40S ribosomal protein S3, putative [Trypanosoma cruzi]	2	1345
XP_822642.1	40S ribosomal protein S3A, putative [Trypanosoma brucei gambiense DAL972]	1	842
XP_821228.1	40S ribosomal protein S5, putative [Trypanosoma cruzi]	1	503
XP_827677.1	40S ribosomal protein S6, putative [Trypanosoma brucei]	1	751
CBH13683.1	40S ribosomal protein S8, putative [Trypanosoma brucei gambiense DAL972]	1	716
EFZ27419.1	40S ribosomal protein S8, putative [Trypanosoma cruzi]	1	570
XP_817928.1	40S ribosomal protein S8, putative [Trypanosoma cruzi]	1	876
EFZ32142.1	40S ribosomal protein S9, putative [Trypanosoma cruzi]	2	903
XP_817338.1	40S ribosomal protein S9, putative [Trypanosoma cruzi]	11	5658
XP_829155.1	40S ribosomal protein SA, putative [Trypanosoma brucei]	1	942
EFW40099.1	40S ribosomal S14 [Capsaspora owczarzaki ATCC 30864]	1	505
XP_002901240.1	4-hydroxyphenylpyruvate dioxygenase [Phytophthora infestans T30-4]	1	863
YP_001489693.1	50S ribosomal protein L16 [Arcobacter butzleri JV22]	1	552
XP_846019.1	50S ribosomal protein L16, putative [Trypanosoma brucei gambiense DAL972]	1	114
YP_246310.1	50S ribosomal protein L18 [Rickettsia felis URRWXCal2]	2	568
XP_846113.1	5'-3' exonuclease XRNA, putative [Trypanosoma brucei brucei strain 927/4 GUTat10.1]	4	1217
ZP_08047516.1	5'-nucleotidase family protein [Streptococcus sp. C150]	1	523
EFZ26518.1	60S acidic ribosomal protein P0 [Trypanosoma cruzi]	1	613
XP_827150.1	60S ribosomal protein L10, putative [Trypanosoma brucei gambiense DAL972]	1	518
XP_888578.1	60S ribosomal protein L11 (L5, L16) [Leishmania major strain Friedlin]	1	720
XP_827110.1	60S ribosomal protein L11, putative [Trypanosoma brucei]	1	806
CBH10655.1	60S ribosomal protein L13a, putative [Trypanosoma brucei gambiense DAL972]	1	667
EFZ30710.1	60S ribosomal protein L17, putative [Trypanosoma cruzi]	1	172
XP_819826.1	60S ribosomal protein L18, putative [Trypanosoma cruzi]	1	666
XP_819631.1	60S ribosomal protein L18a, putative [Trypanosoma cruzi]	7	3347
XP_820211.1	60S ribosomal protein L28, putative [Trypanosoma cruzi]	1	511
XP_822660.1	60S ribosomal protein L30, putative [Trypanosoma brucei gambiense DAL972]	23	5625
CBZ30754.1	60S ribosomal protein L32 [Leishmania mexicana MHOM/GT/2001/U1103]	2	592
XP_815080.1	60S ribosomal protein L34, putative [Trypanosoma cruzi]	1	508
XP_803471.1	60S ribosomal protein L35, putative [Trypanosoma brucei gambiense DAL972]	1	283
XP_808231.1	60S ribosomal protein L37a, putative [Trypanosoma cruzi]	1	386
EFZ27842.1	60S ribosomal protein L4, putative [Trypanosoma cruzi]	6	1698
XP_804516.1	60S ribosomal protein L4, putative [Trypanosoma cruzi]	1	726
EFZ32824.1	60S ribosomal protein L44, putative [Trypanosoma cruzi]	1	249
XP_806123.1	60S ribosomal protein L6, putative [Trypanosoma cruzi]	1	530
XP_820606.1	60S ribosomal protein L7, putative [Trypanosoma cruzi]	1	491
XP_846969.1	60S ribosomal protein L7a, putative [Trypanosoma brucei gambiense DAL972]	3	2575
XP_844785.1	60S ribosomal protein L8, putative [Trypanosoma brucei gambiense DAL972]	3	2397
XP_804736.1	60S ribosomal protein L9, putative [Trypanosoma cruzi]	1	518
XP_822579.1	60S ribosomal proteins L38, putative [Trypanosoma brucei gambiense DAL972]	2	531
XP_808028.1	60S ribosomal subunit protein L31, putative [Trypanosoma cruzi]	1	183
XP_814169.1	69 kDa paraflagellar rod protein, putative [Trypanosoma cruzi]	1	1024
AAO38989.1	6-phosphogluconate dehydrogenase [Leptomonas sp. FA-2003]	1	291
CBH10131.1	73 kDa paraflagellar rod protein [Trypanosoma brucei gambiense DAL972]	2	2409
1N0R	A Chain A, 4ank: A Designed Ankyrin Repeat Protein With Four Identical Consensus Repeats	2	850
3LJ8	A Chain A, Crystal Structure Of Mkp-4	1	506
1OEP	A Chain A, Structure Of Trypanosoma Brucei Enolase Reveals The Inhibitory Divalent Metal Site	1	509
2V0T	A Chain A, The A178l Mutation In The C-Terminal Hinge Of The Flexible Loop-6 Of Triosephosphate Isomerase (Tim) Induces A More Closed Conformation Of This Hinge Region In Dimeric And Monomeric Tim	1	320
NP_982561.2	AAR020Wp [Ashbya gossypii ATCC 10895]	1	277
EFA83154.1	ABC transporter C family protein [Polysphondylium pallidum PN500]	1	496
XP_001703457.1	ABC transporter, multidrug resistance associated protein [Chlamydomonas reinhardtii]	1	506
CBH13236.1	ABC transporter, putative [Trypanosoma brucei gambiense DAL972]	7	2987
XP_810886.1	ABC transporter, putative [Trypanosoma cruzi]	2	1008
XP_811527.1	ABC transporter, putative [Trypanosoma cruzi]	2	995
XP_816786.1	ABC transporter, putative [Trypanosoma cruzi]	14	6691
XP_817325.1	ABC transporter, putative [Trypanosoma cruzi]	1	456
XP_818614.1	ABC transporter, putative [Trypanosoma cruzi]	1	692
XP_976929.1	ABC1 family protein [Tetrahymena thermophila SB210]	6	2976
XP_823400.1	ABC1 protein, putative [Trypanosoma brucei]	1	510
AAL86605.1	AC114397_7 Tcc1i14-2.7 [Trypanosoma cruzi]	6	3460
EGD80031.1	acetyl-CoA acetyltransferase [Salpingoeca sp. ATCC 50818]	11	5090
CBJ32783.1	Acetyl-CoA carboxylase, partial [Ectocarpus siliculosus]	3	1450
CBH13789.1	acetyl-CoA carboxylase, putative [Trypanosoma brucei gambiense DAL972]	1	498
EFZ31547.1	acetyl-CoA synthetase, putative [Trypanosoma cruzi]	1	321
XP_818385.1	acid phosphatase type 5, putative [Trypanosoma cruzi]	2	968
XP_821896.1	aconitase, putative [Trypanosoma cruzi]	1	774
AAH78488.1	Acpt protein [Xenopus laevis]	1	383
ACS74715.1	actin [Leishmania panamensis]	1	639
AAS13678.1	actin [Minchinia teredinis]	1	247
B27724	actin 2 - Trypanosoma brucei	2	2750
CAM98701.1	actin II [Plasmodiophora brassicae]	1	521
XP_808309.1	actin-like protein 1 [Trypanosoma cruzi strain CL Brener]	2	866
ADD19744.1	actin-related protein 87C [Glossina morsitans morsitans]	1	505
XP_829201.1	activated protein kinase c receptor [Trypanosoma brucei gambiense DAL972]	1	972
NP_955880.1	Actn4 [Danio rerio]	16	7601
NP_001147818.1	acylamino-acid-releasing enzyme [Zea mays]	1	510
YP_267408.1	acyl-CoA dehydrogenase [Colwellia psychrerythraea 34H]	9	4348
EFZ29682.1	acyl-CoA dehydrogenase, putative [Trypanosoma cruzi]	1	501
XP_806162.1	adenosine kinase, putative [Trypanosoma cruzi]	1	492
ZP_01286972.1	Adenylate cyclase [delta proteobacterium MLMS-1]	5	2451
ZP_05060883.1	adenylate cyclase [gamma proteobacterium HTCC5015]	1	518
CBH15230.1	adenylate kinase, putative [Trypanosoma brucei gambiense DAL972]	1	416
XP_827176.1	adenylate kinase, putative [Trypanosoma brucei gambiense DAL972]	1	545
YP_003087913.1	adenylosuccinate lyase [Dyadobacter fermentans DSM 18053]	1	479
YP_004274117.1	adenylosuccinate lyase [Pedobacter saltans DSM 12145]	2	658
D0A6J7.1	adenylosuccinate synthetase, putative [Trypanosoma brucei gambiense DAL972]	2	689
XP_815340.1	adenylosuccinate synthetase, putative [Trypanosoma cruzi]	1	378
EGG17136.1	adenylyl cyclase [Dictyostelium fasciculatum]	1	494
XP_002769137.1	ADP ribosylation factor 1, putative [Perkinsus marinus ATCC 50983]	4	2257
XP_808585.1	ADP-ribosylation factor 3, putative [Trypanosoma cruzi]	1	497
XP_827586.1	ADP-ribosylation factor, putative [Trypanosoma brucei gambiense DAL972]	2	1004
AAF09840.1	AE001886_6 hypothetical protein DR_0254 [Deinococcus radiodurans R1]	10	2968
AAG12985.1	AF079585_2 pyruvate phosphate dikinase 2 [Trypanosoma cruzi]	3	1483
AAF63787.1	AF142406_1 200 kDa antigen p200 [Babesia bigemina]	1	794
AAF73132.1	AF149017_1 homogentisate 1,2-dioxygenase [Solanum lycopersicum]	1	273
AAF13293.1	AF205379_1 cytochrome c oxidase subunit IV [Leishmania tarentolae]	2	1093
AAG31138.1	AF303112_1 fragmin60 [Physarum polycephalum]	1	835
AAG53669.1	AF316149_1 ribosomal protein L19-like protein [Trypanosoma cruzi]	1	709
AAG53671.1	AF316151_1 RNA binding protein-like protein [Trypanosoma cruzi]	1	514
AAG49529.2	AF326935_1 isoleucine tRNA synthetase [Leishmania donovani]	1	388
AAK71184.1	AF358967_1 dihydrofolate reductase-thymidylate synthetase [Trypanosoma cruzi marinkellei]	1	501
AAK97383.1	AF361224_1 sequence-specific RNA binding protein CSBPA [Crithidia fasciculata]	2	995
AAM76117.1	AF483037_1 glutathione S-transferase-like protein [Boltenia villosa]	3	1210
AAM18618.1	AF497801_1 adenylate kinase [Trypanosoma brucei]	2	1042
XP_311215.3	AGAP000686-PA [Anopheles gambiae str. PEST]	2	418
XP_321446.3	AGAP001650-PA [Anopheles gambiae str. PEST]	1	419
XP_564965.3	AGAP007256-PA [Anopheles gambiae str. PEST]	1	503
XP_309541.4	AGAP011105-PA [Anopheles gambiae str. PEST]	1	525
NP_986671.1	AGR006Wp [Ashbya gossypii ATCC 10895]	27	11380
XP_001702954.1	alanine-glyoxylate transaminase [Chlamydomonas reinhardtii]	1	492
XP_845193.1	alanyl-tRNA synthetase, putative [Trypanosoma brucei gambiense DAL972]	3	813
EFW45747.1	aldehyde dehydrogenase [Capsaspora owczarzaki ATCC 30864]	1	502
YP_002379008.1	Aldehyde Dehydrogenase [Cyanothece sp. PCC 7424]	1	505
EFZ29069.1	aldehyde dehydrogenase, putative [Trypanosoma cruzi]	1	499
XP_810055.1	aldehyde dehydrogenase, putative [Trypanosoma cruzi]	1	516
CBZ28690.1	alkyl dihydroxyacetonephosphate synthase [Leishmania mexicana MHOM/GT/2001/U1103]	1	186
EFZ29385.1	alkyl-dihydroxyacetone phosphate synthase, putative [Trypanosoma cruzi]	1	353
XP_804849.1	alkyl-dihydroxyacetone phosphate synthase, putative [Trypanosoma cruzi]	3	1355
XP_816623.1	alkyl-dihydroxyacetone phosphate synthase, putative [Trypanosoma cruzi]	31	15258
XP_001566647.1	alkyldihydroxyacetonephosphate synthase [Leishmania braziliensis MHOM/BR/75/M2904]	2	1009
XP_001218934.1	alpha tubulin [Trypanosoma brucei gambiense DAL972]	1	1708
XP_002427163.1	alpha-actinin-4, putative [Pediculus humanus corporis]	1	499
EGG20517.1	alpha-mannosidase [Dictyostelium fasciculatum]	1	491
EFA84943.1	alpha-mannosidase [Polysphondylium pallidum PN500]	6	3072
YP_003265477.1	Alpha-tubulin suppressor and related RCC1 domain- containing protein-like protein [Haliangium ochraceum DSM 14365]	1	690
EFZ29332.1	ama1 protein, putative [Trypanosoma cruzi]	1	501
XP_001568676.1	amino acid permease-like protein [Leishmania braziliensis MHOM/BR/75/M2904]	1	505
CBZ25882.1	amino acid permease-like protein [Leishmania mexicana MHOM/GT/2001/U1103]	1	848
CBH18659.1	amino acid transporter, putative [Trypanosoma brucei gambiense DAL972]	1	513
CBH16692.1	aminopeptidase, putative [Trypanosoma brucei gambiense DAL972]	1	506
CBH17155.1	aminopeptidase, putative [Trypanosoma brucei gambiense DAL972]	1	608
CBH17288.1	aminopeptidase, putative [Trypanosoma brucei gambiense DAL972]	2	976
EFZ23771.1	aminopeptidase, putative [Trypanosoma cruzi]	1	522
EFZ30637.1	aminopeptidase, putative [Trypanosoma cruzi]	1	453
EFZ32841.1	aminopeptidase, putative [Trypanosoma cruzi]	1	506
YP_004099771.1	aminotransferase class V [Intrasporangium calvum DSM 43043]	1	483
CBH18647.1	AMP deaminase, putative [Trypanosoma brucei gambiense DAL972]	2	853
XP_001301365.1	ankyrin repeat protein, putative [Trichomonas vaginalis G3]	1	1290
XP_001565281.1	ankyrin/TPR repeat protein [Leishmania braziliensis MHOM/BR/75/M2904]	1	466
NP_038246.1	apocytochrome b [Halocynthia roretzi]	1	601
EFZ28691.1	aquaporin 9, putative [Trypanosoma cruzi]	14	6593
XP_001685561.1	aquaporin-like protein [Leishmania major strain Friedlin]	1	478
EFZ28202.1	aquaporin-like protein, putative [Trypanosoma cruzi]	1	527
EFZ28203.1	aquaporin-like protein, putative [Trypanosoma cruzi]	1	486
XP_815715.1	arginine N-methyltransferase, putative [Trypanosoma cruzi]	1	488
CBZ14684.1	arginine N-methyltransferase-like protein [Leishmania braziliensis MHOM/BR/75/M2904]	1	517
XP_821124.1	arginyl-tRNA synthetase, putative [Trypanosoma cruzi]	1	501
EFN60743.1	Arrestin domain-containing protein 2 [Camponotus floridanus]	1	504
EFZ24066.1	asparaginase, putative [Trypanosoma cruzi]	1	438
CBH10525.1	asparaginyl-trna synthetase, putative [Trypanosoma brucei gambiense DAL972]	1	514
XP_002296198.1	aspartate aminotransferase, AspAT/AST [Thalassiosira pseudonana CCMP1335]	1	470
ABM69086.1	aspartic proteinase AspMD03 [Musca domestica]	2	1020
XP_845309.1	aspartyl-tRNA synthetase, putative [Trypanosoma brucei gambiense DAL972]	1	175
XP_846362.1	ATP synthase alpha chain, mitochondrial precursor, putative [Trypanosoma brucei gambiense DAL972]	1	1485
XP_843732.1	ATP synthase F1, beta subunit [Trypanosoma brucei gambiense DAL972]	1	1002
XP_845616.1	ATP synthase, epsilon chain, putative [Trypanosoma brucei gambiense DAL972]	2	1000
CBH14994.1	ATP synthase, putative [Trypanosoma brucei gambiense DAL972]	8	4051
ZP_05026370.1	ATPase, histidine kinase-, DNA gyrase B-, and HSP90-like domain protein [Microcoleus chthonoplastes PCC 7420]	2	1017
NP_571759.2	ATPase, Na+/K+ transporting, alpha 3a polypeptide [Danio rerio]	2	1000
EDM05701.1	ATP-binding cassette, sub-family C (CFTR/MRP), member 3, isoform CRA_b [Rattus norvegicus]	2	1037
EFV57211.1	ATP-citrate synthase [Trichinella spiralis]	1	510
XP_001650219.1	ATP-dependent bile acid permease [Aedes aegypti]	1	473
XP_001274137.1	ATP-dependent bile acid permease [Aspergillus clavatus NRRL 1]	1	520
XP_807811.1	ATP-dependent chaperone, putative [Trypanosoma cruzi]	1	486
CBH10557.1	ATP-dependent DEAD/H RNA helicase, putative [Trypanosoma brucei gambiense DAL972]	2	958
CBH15123.1	ATP-dependent DEAD/H RNA helicase, putative [Trypanosoma brucei gambiense DAL972]	2	994
CBH15678.1	ATP-dependent DEAD/H RNA helicase, putative [Trypanosoma brucei gambiense DAL972]	1	462
EFZ25260.1	ATP-dependent DEAD/H RNA helicase, putative [Trypanosoma cruzi]	9	3842
EFZ25984.1	ATP-dependent DEAD/H RNA helicase, putative [Trypanosoma cruzi]	2	1082
EFZ26975.1	ATP-dependent DEAD/H RNA helicase, putative [Trypanosoma cruzi]	4	1859
EFZ31702.1	ATP-dependent DEAD/H RNA helicase, putative [Trypanosoma cruzi]	6	2963
EFZ32110.1	ATP-dependent DEAD/H RNA helicase, putative [Trypanosoma cruzi]	2	887
XP_810859.1	ATP-dependent DEAD/H RNA helicase, putative [Trypanosoma cruzi]	1	507
XP_811713.1	ATP-dependent DEAD/H RNA helicase, putative [Trypanosoma cruzi]	1	449
EFZ25769.1	ATP-dependent RNA helicase, putative [Trypanosoma cruzi]	1	479
EFZ26192.1	ATP-dependent RNA helicase, putative [Trypanosoma cruzi]	1	490
EFZ29418.1	ATP-dependent RNA helicase, putative [Trypanosoma cruzi]	17	7810
XP_807437.1	axoneme central apparatus protein, putative [Trypanosoma cruzi]	1	500
3LSQ	B Chain B, Trypanosoma Brucei Seryl-Trna Synthetase In Complex With Atp	8	3957
XP_002907013.1	bardet-Biedl syndrome 1 family protein [Phytophthora infestans T30-4]	1	490
XP_002671714.1	basal body protein NBP-2 [Naegleria gruberi]	2	1041
EFZ24338.1	beta tubulin, putative [Trypanosoma cruzi]	1	121
XP_002531964.1	beta-hexosaminidase, putative [Ricinus communis]	1	491
ACI16015.1	beta-tubulin [Bodo saltans]	6	7413
2XEH	C Chain C, Structural Determinants For Improved Thermal Stability Of Designed Ankyrin Repeat Proteins With A Redesigned C- Capping Module.	3	1397
XP_821186.1	C-8 sterol isomerase, putative [Trypanosoma cruzi]	1	497
ACP18969.1	calcium binding protein [Euglena gracilis]	6	3175
XP_001014421.1	calcium-translocating P-type ATPase, PMCA-type family protein [Tetrahymena thermophila SB210]	3	1408
XP_002999157.1	calcium-transporting ATPase, putative [Phytophthora infestans T30-4]	1	488
ABA01113.1	calmodulin [Chlamydomonas incerta]	2	970
EFZ25246.1	calmodulin, putative [Trypanosoma cruzi]	1	469
EFV60806.1	calmodulin-1 [Trichinella spiralis]	1	565
AAQ57276.1	calmodulin-dependent protein kinase type II [Strongylocentrotus purpuratus]	1	451
XP_847570.1	calreticulin, putative [Trypanosoma brucei brucei strain 927/4 GUTat10.1]	1	937
BAF95078.1	carbamoyl-phosphate synthetase II [Neobodo saliens]	3	1492
BAF95073.1	carbamoyl-phosphate synthetase II [Parabodo caudatus]	2	965
YP_001354570.1	carbonic anhydrase [Janthinobacterium sp. Marseille]	1	513
ACI15903.1	carboxylic ester hydrolase [Bodo saltans]	1	524
CBH10084.1	carnitine O-palmitoyltransferase II, putative [Trypanosoma brucei gambiense DAL972]	1	492
CBH10974.1	casein kinase I, epsilon isoform, putative [Trypanosoma brucei gambiense DAL972]	2	958
EFZ26903.1	casein kinase, putative [Trypanosoma cruzi]	13	6210
XP_815860.1	casein kinase, putative [Trypanosoma cruzi]	3	1502
ADB80296.1	catalase [Anopheles atroparvus]	1	204
ABO47815.1	catalase [Corbicula fluminea]	1	153
ADB80303.1	catalase [Malaya genurostris]	1	186
ABQ23400.1	cathepsin L isotype 3 [Trypanoplasma borreli]	1	1562
XP_001471259.1	cathepsin z [Tetrahymena thermophila SB210]	1	496
EFZ32195.1	cation-transporting ATPase, putative [Trypanosoma cruzi]	1	435
EFZ32972.1	CCR4 associated factor, putative [Trypanosoma cruzi]	1	110
XP_002431999.1	CCR4-not transcription complex, putative [Pediculus humanus corporis]	1	449
CAA04648.2	cdc2-related kinase [Leishmania mexicana MHOM/GT/2001/U1103]	1	539
EFZ31117.1	CDP-diacylglycerol synthetase, putative [Trypanosoma cruzi]	1	495
EGD79022.1	cell division cycle protein 48 [Salpingoeca sp. ATCC 50818]	1	497
YP_003942276.1	cell wall surface anchor family protein [Enterobacter cloacae SCF1]	1	2097
YP_001949468.1	cell wall-associated hydrolase [Burkholderia multivorans ATCC 17616]	5	11799
XP_002406044.1	cellular nucleic acid binding protein, putative [Ixodes scapularis]	1	613
EFZ33002.1	centrin, putative [Trypanosoma cruzi]	1	698
CBZ26954.1	centromere/microtubule binding protein cbf5,putative [Leishmania mexicana MHOM/GT/2001/U1103]	1	491
EFZ24081.1	chaperone DnaJ protein, putative [Trypanosoma cruzi]	3	1443
YP_003505593.1	chaperone protein DnaJ [Denitrovibrio acetiphilus DSM 12809]	1	459
CBH08927.1	chaperone protein DNAj, putative [Trypanosoma brucei gambiense DAL972]	1	493
XP_822483.1	chaperone protein DNAJ, putative [Trypanosoma brucei]	1	492
YP_002299040.1	chaperone protein DnaK, putative [Rhodospirillum centenum SW]	1	399
XP_822882.1	chaperonin Hsp60, mitochondrial precursor [Trypanosoma brucei gambiense DAL972]	2	965
EFZ32823.1	chaperonin TCP20, putative [Trypanosoma cruzi]	4	1950
EFZ27477.1	chaperonin, putative [Trypanosoma cruzi]	1	466
YP_004093638.1	chitin-binding domain 3 protein [Bacillus cellulosilyticus DSM 2522]	1	366
ZP_05066777.1	choline dehydrogenase [Octadecabacter antarcticus 238]	1	744
EFZ33475.1	choline dehydrogenase, putative [Trypanosoma cruzi]	1	507
XP_002426312.1	ciliary dynein heavy chain, putative [Pediculus humanus corporis]	11	5388
XP_002431017.1	ciliary dynein heavy chain, putative [Pediculus humanus corporis]	1	471
XP_802866.1	clathrin heavy chain, putative [Trypanosoma cruzi]	1	385
XP_845584.1	CMRP [Trypanosoma brucei gambiense DAL972]	2	841
NP_955091.1	CNPV068 GNS1/SUR4-like protein [Canarypox virus]	1	465
EFZ24335.1	coatomer beta subunit, putative [Trypanosoma cruzi]	1	491
XP_816689.1	coatomer beta subunit, putative [Trypanosoma cruzi]	1	468
XP_829252.1	coatomer gamma subunit, putative [Trypanosoma brucei gambiense DAL972]	2	1001
XP_002501894.1	coatomer protein complex [Micromonas sp. RCC299]	3	1458
EGD80432.1	coatomer protein complex [Salpingoeca sp. ATCC 50818]	1	442
XP_003057620.1	coatomer subunit beta [Micromonas pusilla CCMP1545]	1	489
XP_002426927.1	Coatomer subunit gamma-2, putative [Pediculus humanus corporis]	2	934
ZP_06604478.1	cob(I)yrinic acid a,c-diamide adenosyltransferase [Selenomonas noxia ATCC 43541]	1	129
ZP_06157273.1	cobyric acid synthase [Photobacterium damselae subsp. damselae CIP 102761]	1	502
YP_003756864.1	coenzyme A transferase [Hyphomicrobium denitrificans ATCC 51888]	1	483
CBZ23983.1	cofilin-like protein [Leishmania mexicana MHOM/GT/2001/U1103]	1	717
CCA17384.1	conserved hypothetical protein [Albugo laibachii Nc14]	1	519
CCA20746.1	conserved hypothetical protein [Albugo laibachii Nc14]	1	514
CCA21708.1	conserved hypothetical protein [Albugo laibachii Nc14]	1	421
YP_003768977.1	conserved hypothetical protein [Amycolatopsis mediterranei U32]	1	506
XP_001214531.1	conserved hypothetical protein [Aspergillus terreus NIH2624]	1	288
CAJ72702.1	conserved hypothetical protein [Candidatus Kuenenia stuttgartiensis]	13	6453
YP_008953.1	conserved hypothetical protein [Candidatus Protochlamydia amoebophila UWE25]	2	921
EFW43239.1	conserved hypothetical protein [Capsaspora owczarzaki ATCC 30864]	1	489
EFW47406.1	conserved hypothetical protein [Capsaspora owczarzaki ATCC 30864]	2	997
ABJ03470.1	conserved hypothetical protein [Escherichia coli APEC O1]	2	5739
ZP_04532942.1	conserved hypothetical protein [Escherichia sp. 3_2_53FAA]	1	479
YP_657740.1	conserved hypothetical protein [Haloquadratum walsbyi DSM 16790]	1	519
ZP_06337182.1	conserved hypothetical protein [Lactobacillus jensenii 208-1]	4	2282
CAM39177.2	conserved hypothetical protein [Leishmania braziliensis MHOM/BR/75/M2904]	1	343
CAM39569.2	conserved hypothetical protein [Leishmania braziliensis MHOM/BR/75/M2904]	1	508
CAM40073.2	conserved hypothetical protein [Leishmania braziliensis MHOM/BR/75/M2904]	1	507
CAM43031.2	conserved hypothetical protein [Leishmania braziliensis MHOM/BR/75/M2904]	1	481
CAM43086.2	conserved hypothetical protein [Leishmania braziliensis MHOM/BR/75/M2904]	1	422
CAM43181.2	conserved hypothetical protein [Leishmania braziliensis MHOM/BR/75/M2904]	2	1043
CAM43750.2	conserved hypothetical protein [Leishmania braziliensis MHOM/BR/75/M2904]	7	3403
CAM45356.2	conserved hypothetical protein [Leishmania braziliensis MHOM/BR/75/M2904]	1	1157
XP_001561453.1	conserved hypothetical protein [Leishmania braziliensis MHOM/BR/75/M2904]	1	503
XP_001561785.1	conserved hypothetical protein [Leishmania braziliensis MHOM/BR/75/M2904]	1	278
XP_001562144.1	conserved hypothetical protein [Leishmania braziliensis MHOM/BR/75/M2904]	1	509
XP_001562152.1	conserved hypothetical protein [Leishmania braziliensis MHOM/BR/75/M2904]	1	440
XP_001562153.1	conserved hypothetical protein [Leishmania braziliensis MHOM/BR/75/M2904]	3	1285
XP_001562326.1	conserved hypothetical protein [Leishmania braziliensis MHOM/BR/75/M2904]	2	981
XP_001563027.1	conserved hypothetical protein [Leishmania braziliensis MHOM/BR/75/M2904]	4	1977
XP_001563691.1	conserved hypothetical protein [Leishmania braziliensis MHOM/BR/75/M2904]	1	460
XP_001563784.1	conserved hypothetical protein [Leishmania braziliensis MHOM/BR/75/M2904]	8	3796
XP_001563789.1	conserved hypothetical protein [Leishmania braziliensis MHOM/BR/75/M2904]	3	1437
XP_001563990.1	conserved hypothetical protein [Leishmania braziliensis MHOM/BR/75/M2904]	1	471
XP_001564013.1	conserved hypothetical protein [Leishmania braziliensis MHOM/BR/75/M2904]	1	507
XP_001564047.1	conserved hypothetical protein [Leishmania braziliensis MHOM/BR/75/M2904]	4	1975
XP_001564296.1	conserved hypothetical protein [Leishmania braziliensis MHOM/BR/75/M2904]	1	645
XP_001564309.1	conserved hypothetical protein [Leishmania braziliensis MHOM/BR/75/M2904]	1	211
XP_001564987.1	conserved hypothetical protein [Leishmania braziliensis MHOM/BR/75/M2904]	1	542
XP_001565014.1	conserved hypothetical protein [Leishmania braziliensis MHOM/BR/75/M2904]	1	488
XP_001565199.1	conserved hypothetical protein [Leishmania braziliensis MHOM/BR/75/M2904]	1	493
XP_001565278.1	conserved hypothetical protein [Leishmania braziliensis MHOM/BR/75/M2904]	4	1872
XP_001565351.1	conserved hypothetical protein [Leishmania braziliensis MHOM/BR/75/M2904]	1	517
XP_001565414.1	conserved hypothetical protein [Leishmania braziliensis MHOM/BR/75/M2904]	2	1016
XP_001565901.1	conserved hypothetical protein [Leishmania braziliensis MHOM/BR/75/M2904]	1	527
XP_001566055.1	conserved hypothetical protein [Leishmania braziliensis MHOM/BR/75/M2904]	1	482
XP_001566941.1	conserved hypothetical protein [Leishmania braziliensis MHOM/BR/75/M2904]	4	1911
XP_001567035.1	conserved hypothetical protein [Leishmania braziliensis MHOM/BR/75/M2904]	4	1872
XP_001567366.1	conserved hypothetical protein [Leishmania braziliensis MHOM/BR/75/M2904]	1	425
XP_001567669.1	conserved hypothetical protein [Leishmania braziliensis MHOM/BR/75/M2904]	1	492
XP_001568052.1	conserved hypothetical protein [Leishmania braziliensis MHOM/BR/75/M2904]	2	980
XP_001568376.1	conserved hypothetical protein [Leishmania braziliensis MHOM/BR/75/M2904]	1	517
XP_001568448.1	conserved hypothetical protein [Leishmania braziliensis MHOM/BR/75/M2904]	1	492
XP_001568619.1	conserved hypothetical protein [Leishmania braziliensis MHOM/BR/75/M2904]	1	473
XP_001568839.1	conserved hypothetical protein [Leishmania braziliensis MHOM/BR/75/M2904]	1	485
XP_001568965.1	conserved hypothetical protein [Leishmania braziliensis MHOM/BR/75/M2904]	6	1797
XP_001569041.1	conserved hypothetical protein [Leishmania braziliensis MHOM/BR/75/M2904]	1	530
XP_001465448.1	conserved hypothetical protein [Leishmania infantum JPCM5]	1	656
XP_001468388.1	conserved hypothetical protein [Leishmania infantum JPCM5]	1	512
XP_001469147.1	conserved hypothetical protein [Leishmania infantum JPCM5]	1	489
XP_001469411.1	conserved hypothetical protein [Leishmania infantum JPCM5]	1	522
XP_001470109.1	conserved hypothetical protein [Leishmania infantum JPCM5]	2	834
CBZ11851.1	conserved hypothetical protein [Leishmania major strain Friedlin]	1	490
XP_001680878.1	conserved hypothetical protein [Leishmania major strain Friedlin]	1	432
XP_001681164.1	conserved hypothetical protein [Leishmania major strain Friedlin]	1	262
XP_001682255.1	conserved hypothetical protein [Leishmania major strain Friedlin]	1	482
XP_001682413.1	conserved hypothetical protein [Leishmania major strain Friedlin]	1	473
XP_001682473.1	conserved hypothetical protein [Leishmania major strain Friedlin]	3	1215
XP_001682940.1	conserved hypothetical protein [Leishmania major strain Friedlin]	1	491
XP_001683020.1	conserved hypothetical protein [Leishmania major strain Friedlin]	2	1061
XP_001683140.1	conserved hypothetical protein [Leishmania major strain Friedlin]	2	1060
XP_001683295.1	conserved hypothetical protein [Leishmania major strain Friedlin]	1	480
XP_001683397.1	conserved hypothetical protein [Leishmania major strain Friedlin]	2	1019
XP_001683774.1	conserved hypothetical protein [Leishmania major strain Friedlin]	2	765
XP_001684293.1	conserved hypothetical protein [Leishmania major strain Friedlin]	1	520
XP_001684468.1	conserved hypothetical protein [Leishmania major strain Friedlin]	1	523
XP_001684993.1	conserved hypothetical protein [Leishmania major strain Friedlin]	1	293
XP_001685096.1	conserved hypothetical protein [Leishmania major strain Friedlin]	1	381
XP_001685344.1	conserved hypothetical protein [Leishmania major strain Friedlin]	1	495
XP_001685923.1	conserved hypothetical protein [Leishmania major strain Friedlin]	2	938
XP_001685934.1	conserved hypothetical protein [Leishmania major strain Friedlin]	4	1923
XP_001686798.1	conserved hypothetical protein [Leishmania major strain Friedlin]	2	1018
XP_001686895.1	conserved hypothetical protein [Leishmania major strain Friedlin]	1	479
XP_843270.1	conserved hypothetical protein [Leishmania major strain Friedlin]	1	472
XP_843443.1	conserved hypothetical protein [Leishmania major strain Friedlin]	1	528
XP_843546.1	conserved hypothetical protein [Leishmania major strain Friedlin]	5	2491
XP_848131.1	conserved hypothetical protein [Leishmania major strain Friedlin]	11	5715
XP_888568.1	conserved hypothetical protein [Leishmania major strain Friedlin]	1	451
CBZ23296.1	conserved hypothetical protein [Leishmania mexicana MHOM/GT/2001/U1103]	1	261
CBZ23784.1	conserved hypothetical protein [Leishmania mexicana MHOM/GT/2001/U1103]	1	493
CBZ23899.1	conserved hypothetical protein [Leishmania mexicana MHOM/GT/2001/U1103]	2	845
CBZ24394.1	conserved hypothetical protein [Leishmania mexicana MHOM/GT/2001/U1103]	4	2040
CBZ24558.1	conserved hypothetical protein [Leishmania mexicana MHOM/GT/2001/U1103]	1	693
CBZ24585.1	conserved hypothetical protein [Leishmania mexicana MHOM/GT/2001/U1103]	1	1133
CBZ25061.1	conserved hypothetical protein [Leishmania mexicana MHOM/GT/2001/U1103]	1	180
CBZ25842.1	conserved hypothetical protein [Leishmania mexicana MHOM/GT/2001/U1103]	2	1064
CBZ26072.1	conserved hypothetical protein [Leishmania mexicana MHOM/GT/2001/U1103]	1	501
CBZ26254.1	conserved hypothetical protein [Leishmania mexicana MHOM/GT/2001/U1103]	1	484
CBZ26594.1	conserved hypothetical protein [Leishmania mexicana MHOM/GT/2001/U1103]	1	491
CBZ26992.1	conserved hypothetical protein [Leishmania mexicana MHOM/GT/2001/U1103]	1	495
CBZ27916.1	conserved hypothetical protein [Leishmania mexicana MHOM/GT/2001/U1103]	2	960
CBZ28108.1	conserved hypothetical protein [Leishmania mexicana MHOM/GT/2001/U1103]	1	677
CBZ28165.1	conserved hypothetical protein [Leishmania mexicana MHOM/GT/2001/U1103]	1	506
CBZ28269.1	conserved hypothetical protein [Leishmania mexicana MHOM/GT/2001/U1103]	1	539
CBZ28366.1	conserved hypothetical protein [Leishmania mexicana MHOM/GT/2001/U1103]	1	494
CBZ28399.1	conserved hypothetical protein [Leishmania mexicana MHOM/GT/2001/U1103]	1	483
CBZ28619.1	conserved hypothetical protein [Leishmania mexicana MHOM/GT/2001/U1103]	1	489
CBZ29063.1	conserved hypothetical protein [Leishmania mexicana MHOM/GT/2001/U1103]	3	1023
CBZ29187.1	conserved hypothetical protein [Leishmania mexicana MHOM/GT/2001/U1103]	2	972
CBZ29426.1	conserved hypothetical protein [Leishmania mexicana MHOM/GT/2001/U1103]	1	481
CBZ29440.1	conserved hypothetical protein [Leishmania mexicana MHOM/GT/2001/U1103]	1	483
CBZ29686.1	conserved hypothetical protein [Leishmania mexicana MHOM/GT/2001/U1103]	2	970
CBZ29800.1	conserved hypothetical protein [Leishmania mexicana MHOM/GT/2001/U1103]	1	483
CBZ30019.1	conserved hypothetical protein [Leishmania mexicana MHOM/GT/2001/U1103]	1	522
CBZ30029.1	conserved hypothetical protein [Leishmania mexicana MHOM/GT/2001/U1103]	1	462
CBZ30311.1	conserved hypothetical protein [Leishmania mexicana MHOM/GT/2001/U1103]	1	498
CBZ30676.1	conserved hypothetical protein [Leishmania mexicana MHOM/GT/2001/U1103]	1	506
CBZ30720.1	conserved hypothetical protein [Leishmania mexicana MHOM/GT/2001/U1103]	1	246
CBZ30842.1	conserved hypothetical protein [Leishmania mexicana MHOM/GT/2001/U1103]	1	510
CBZ30983.1	conserved hypothetical protein [Leishmania mexicana MHOM/GT/2001/U1103]	1	496
CBZ31049.1	conserved hypothetical protein [Leishmania mexicana MHOM/GT/2001/U1103]	1	698
CAJ30045.1	conserved hypothetical protein [Magnetospirillum gryphiswaldense MSR-1]	4	5405
CBZ55393.1	conserved hypothetical protein [Neospora caninum Liverpool]	9	3663
XP_957198.1	conserved hypothetical protein [Neurospora crassa OR74A]	1	822
XP_002429674.1	conserved hypothetical protein [Pediculus humanus corporis]	4	1892
XP_002785290.1	conserved hypothetical protein [Perkinsus marinus ATCC 50983]	1	519
XP_002788645.1	conserved hypothetical protein [Perkinsus marinus ATCC 50983]	1	512
XP_002900687.1	conserved hypothetical protein [Phytophthora infestans T30-4]	1	157
XP_002902495.1	conserved hypothetical protein [Phytophthora infestans T30-4]	1	436
XP_002903946.1	conserved hypothetical protein [Phytophthora infestans T30-4]	1	514
XP_002906155.1	conserved hypothetical protein [Phytophthora infestans T30-4]	1	475
XP_002908083.1	conserved hypothetical protein [Phytophthora infestans T30-4]	1	483
NP_869817.1	conserved hypothetical protein [Rhodopirellula baltica SH 1]	1	494
YP_067166.1	conserved hypothetical protein [Rickettsia typhi str. Wilmington]	3	6407
ZP_06061528.1	conserved hypothetical protein [Streptococcus sp. 2_1_36FAA]	1	524
EEE32110.1	conserved hypothetical protein [Toxoplasma gondii VEG]	2	1028
XP_002117179.1	conserved hypothetical protein [Trichoplax adhaerens]	1	531
ZP_01951340.1	conserved hypothetical protein [Vibrio cholerae 1587]	1	492
ZP_01951366.1	conserved hypothetical protein [Vibrio cholerae 1587]	7	4025
YP_003600535.1	conserved protein [Lactobacillus crispatus ST1]	1	574
CBZ28952.1	conserved TPR domain protein [Leishmania mexicana MHOM/GT/2001/U1103]	1	440
CBJ28941.1	conserved unknown protein [Ectocarpus siliculosus]	1	445
EFW41950.1	COP9 signalosome complex subunit 2 [Capsaspora owczarzaki ATCC 30864]	2	981
XP_002180610.1	core alphafucosyltransferase [Phaeodactylum tricornutum CCAP 1055/1]	1	693
XP_812926.1	coronin, putative [Trypanosoma cruzi]	1	480
ABI93672.1	cortactin-binding protein 2 [Cavia porcellus]	2	748
A1X157.1	cortactin-binding protein 2 [Echinops telfairi]	1	242
XP_003109738.1	CRE-ACO-1 protein [Caenorhabditis remanei]	1	452
NP_999687.1	creatine kinase [Strongylocentrotus purpuratus]	1	484
XP_003104719.1	CRE-CAS-2 protein [Caenorhabditis remanei]	1	737
XP_003109403.1	CRE-ILE-1 protein [Caenorhabditis remanei]	1	503
XP_002578298.1	ctl2, putative [Schistosoma mansoni]	1	495
P14548.2	CYB_LEITA RecName: Full=Cytochrome b; AltName: Full=Complex III subunit 3; AltName: Full=Complex III subunit III; AltName: Full=Cytochrome b-c1 complex subunit 3; AltName: Full=Ubiquinol-cytochrome-c reductase complex cytochrome b subunit	8	8052
XP_002510543.1	cyclophilin, putative [Ricinus communis]	1	693
EFZ31124.1	cyclophilin, putative [Trypanosoma cruzi]	1	528
CBH14830.1	cyclophilin-like protein, putative [Trypanosoma brucei gambiense DAL972]	1	497
2117247B	Cys protease:ISOTYPE=2	2	1523
CBH14675.1	cystathione gamma lyase, putative [Trypanosoma brucei gambiense DAL972]	1	627
EFZ26202.1	cystathione gamma lyase, putative [Trypanosoma cruzi]	1	512
AAP36438.1	cystatin B [synthetic construct]	1	443
YP_003967872.1	cysteine desulfurase NifS [Ilyobacter polytropus DSM 2926]	1	563
EFZ26543.1	cysteine desulfurase, putative [Trypanosoma cruzi]	2	954
AAC37213.1	cysteine proteinase [Trypanosoma cruzi]	1	323
XP_809860.1	cysteine proteinase, putative [Trypanosoma cruzi]	1	489
XP_001569001.1	cysteine synthase [Leishmania braziliensis MHOM/BR/75/M2904]	1	396
YP_002755749.1	cysteine synthase A [Acidobacterium capsulatum ATCC 51196]	1	620
YP_003424316.1	cysteine synthase CysKM1 [Methanobrevibacter ruminantium M1]	1	274
CBH11592.1	cysteinyl-tRNA synthetase, putative [Trypanosoma brucei gambiense DAL972]	1	524
AAA73454.1	cytochrome c oxidase subunit 1 [Trypanoplasma borreli]	1	951
ACJ47213.1	cytochrome c oxidase subunit I [Leishmania donovani]	4	5078
CBH14083.1	cytochrome c oxidase subunit V, putative [Trypanosoma brucei gambiense DAL972]	3	1415
XP_822288.1	cytochrome C oxidase subunit VI, putative [Trypanosoma brucei gambiense DAL972]	1	501
XP_843735.1	cytochrome c oxidase VII, putative [Trypanosoma brucei gambiense DAL972]	2	996
XP_805236.1	cytochrome c oxidase VIII (COX VIII), putative [Trypanosoma cruzi]	2	968
ABL09361.1	cytochrome oxidase III subunit [Trypanosoma cruzi]	2	1492
AAA65009.1	cytochrome oxidase subunit 2 [Trypanoplasma borreli]	2	1070
NP_038239.1	Cytochrome oxidase subunit I [Halocynthia roretzi]	1	431
P98023.1	cytochrome oxidase subunit II [Trypanosoma cruzi]	1	727
CBH09690.1	cytochrome P450, putative [Trypanosoma brucei gambiense DAL972]	1	562
EFZ28196.1	cytochrome-B5 reductase, putative [Trypanosoma cruzi]	1	466
XP_002675551.1	cytoplasmic dynein [Naegleria gruberi]	1	499
XP_003057265.1	cytoplasmic dynein heavy chain 1b [Micromonas pusilla CCMP1545]	1	498
CBH13329.1	cytosolic leucyl aminopeptidase, putative [Trypanosoma brucei gambiense DAL972]	1	834
2XEE	D Chain D, Structural Determinants For Improved Thermal Stability Of Designed Ankyrin Repeat Proteins With A Redesigned C- Capping Module.	1	479
2WOI	D Chain D, Trypanosoma Brucei Trypanothione Reductase In Complex With 3,4-Dihydroquinazoline Inhibitor (Ddd00085762)	2	892
ACS87807.1	d-amastin [Crithidia sp. ATCC 30255]	1	435
CBH18320.1	DEAD-box helicase, putative [Trypanosoma brucei gambiense DAL972]	2	1002
XP_459580.2	DEHA2E05918p [Debaryomyces hansenii]	1	481
XP_001568119.1	delta-12 fatty acid desaturase [Leishmania braziliensis MHOM/BR/75/M2904]	2	1022
XP_819169.1	diacylglycerol acyltransferase, putative [Trypanosoma cruzi]	1	529
EFZ27786.1	dihydrolipoamide dehydrogenase, putative [Trypanosoma cruzi]	19	5534
CBH15760.1	dipeptidyl-peptidase 8-like serine protease [Trypanosoma brucei gambiense DAL972]	2	1007
AAY18939.1	DKFZp761M02121 [synthetic construct]	2	912
EFZ28983.1	DNA ligase I, putative [Trypanosoma cruzi]	1	508
XP_817603.1	DNA polymerase epsilon catalytic subunit, putative [Trypanosoma cruzi]	1	486
EFZ26047.1	DNA polymerase epsilon subunit B, putative [Trypanosoma cruzi]	2	780
XP_002898229.1	DNA replication licensing factor MCM6, putative [Phytophthora infestans T30-4]	1	500
EFN69463.1	DNA topoisomerase 1 [Camponotus floridanus]	1	499
XP_844283.1	DNA topoisomerase IB, large subunit [Trypanosoma brucei brucei strain 927/4 GUTat10.1]	1	505
EFZ28635.1	DNA topoisomerase IB, large subunit, putative [Trypanosoma cruzi]	1	498
XP_001566276.1	DNA topoisomerase ii [Leishmania braziliensis MHOM/BR/75/M2904]	1	514
EFZ31085.1	DNA-directed RNA polymerase I largest subunit, putative [Trypanosoma cruzi]	1	501
XP_802255.1	DNA-directed RNA polymerase I largest subunit, putative [Trypanosoma cruzi]	1	427
XP_808084.1	DNA-directed RNA polymerase I largest subunit, putative [Trypanosoma cruzi]	12	6024
XP_818836.1	DNA-directed RNA polymerase II subunit 3, putative [Trypanosoma cruzi]	1	486
CBZ30173.1	DNA-directed RNA polymerase III largest subunit ,putative [Leishmania mexicana MHOM/GT/2001/U1103]	1	213
EFZ24456.1	DNA-directed RNA polymerase III subunit, putative [Trypanosoma cruzi]	2	705
EFZ29414.1	DNA-directed RNA polymerase III subunit, putative [Trypanosoma cruzi]	1	197
XP_001218757.1	DNA-directed RNA polymerase III, putative [Trypanosoma brucei gambiense DAL972]	2	972
ZP_06161845.1	DnaJ protein [Actinomyces sp. oral taxon 848 str. F0332]	1	319
CBZ14606.1	DNAj-like protein [Leishmania braziliensis MHOM/BR/75/M2904]	1	593
CBZ27680.1	DNAj-like protein [Leishmania mexicana MHOM/GT/2001/U1103]	1	479
XP_809766.1	dolichyl-phosphate beta-D-mannosyltransferase precursor, putative [Trypanosoma cruzi]	1	496
CBH09530.1	dolichyl-P-Man:Man7GlcNAc2-PP-dolichylalpha6-ma nn osyltransferase,putative [Trypanosoma brucei gambiense DAL972]	2	982
YP_001477406.1	DSBA oxidoreductase [Serratia proteamaculans 568]	1	530
EGG20920.1	DUF214 family protein [Dictyostelium fasciculatum]	2	903
CBH10190.1	dynamin, putative [Trypanosoma brucei gambiense DAL972]	2	999
XP_001010408.1	Dynein heavy chain family protein [Tetrahymena thermophila SB210]	2	960
XP_844237.1	dynein heavy chain, putative [Trypanosoma brucei brucei strain 927/4 GUTat10.1]	1	461
CBH09583.1	dynein heavy chain, putative [Trypanosoma brucei gambiense DAL972]	1	475
CBH10326.1	dynein heavy chain, putative [Trypanosoma brucei gambiense DAL972]	1	554
CBH10362.1	dynein heavy chain, putative [Trypanosoma brucei gambiense DAL972]	1	469
CBH17151.1	dynein heavy chain, putative [Trypanosoma brucei gambiense DAL972]	6	2268
CBH17244.1	dynein heavy chain, putative [Trypanosoma brucei gambiense DAL972]	2	1007
CBH18135.1	dynein heavy chain, putative [Trypanosoma brucei gambiense DAL972]	1	517
XP_843689.1	dynein heavy chain, putative [Trypanosoma brucei gambiense DAL972]	3	1398
EFZ28688.1	dynein heavy chain, putative [Trypanosoma cruzi]	6	2921
EFZ28723.1	dynein heavy chain, putative [Trypanosoma cruzi]	3	744
EFZ29859.1	dynein heavy chain, putative [Trypanosoma cruzi]	1	487
EFZ31269.1	dynein heavy chain, putative [Trypanosoma cruzi]	3	1462
EFZ31899.1	dynein heavy chain, putative [Trypanosoma cruzi]	8	4063
EFZ32821.1	dynein heavy chain, putative [Trypanosoma cruzi]	7	3384
XP_802199.1	dynein heavy chain, putative [Trypanosoma cruzi]	4	1855
XP_817707.1	dynein heavy chain, putative [Trypanosoma cruzi]	1	386
XP_819040.1	dynein heavy chain, putative [Trypanosoma cruzi]	2	872
XP_820038.1	dynein heavy chain, putative [Trypanosoma cruzi]	2	603
XP_847525.1	dynein light chain 2B, cytoplasmic, putative [Trypanosoma brucei gambiense DAL972]	1	482
XP_802821.1	dynein light intermediate chain, putative [Trypanosoma cruzi]	3	1448
XP_829486.1	dynein, putative [Trypanosoma brucei gambiense DAL972]	4	1905
EFZ28039.1	dynein, putative [Trypanosoma cruzi]	7	3090
XP_818729.1	dynein, putative [Trypanosoma cruzi]	2	673
AAF78782.1	eIF4E [Pisaster ochraceus]	3	1452
EGG15100.1	electron transfer flavoprotein alpha subunit [Dictyostelium fasciculatum]	3	1069
ZP_05041525.1	electron transfer flavoprotein domain [Alcanivorax sp. DG881]	1	489
XP_816845.1	electron transfer flavoprotein, putative [Trypanosoma cruzi]	1	492
ACO50138.1	elongation factor 1 alpha-like protein [Neobodo saliens]	1	1571
XP_001563777.1	elongation factor 1-alpha [Leishmania braziliensis MHOM/BR/75/M2904]	1	507
ACH54086.1	elongation factor 2 [Leishmania donovani]	1	1469
XP_822703.1	elongation factor 2, putative [Trypanosoma brucei gambiense DAL972]	1	680
XP_001690544.1	EMP/nonaspanin domain family protein [Chlamydomonas reinhardtii]	1	500
ZP_02446448.1	endo/excinuclease domain protein [Burkholderia pseudomallei 91]	1	483
CBH10119.1	endosomal integral membrane protein, putative [Trypanosoma brucei gambiense DAL972]	2	632
EFZ29149.1	endosomal trafficking protein RME-8, putative [Trypanosoma cruzi]	1	487
CBZ24980.1	enolase [Leishmania mexicana MHOM/GT/2001/U1103]	1	543
EFA77414.1	enoyl-CoA hydratase [Polysphondylium pallidum PN500]	1	480
XP_818506.1	epsilon-adaptin, putative [Trypanosoma cruzi]	1	455
BAG68864.1	epsilon-poly-L-lysine synthase [Streptomyces albulus]	2	1020
XP_568188.1	ER to Golgi transport-related protein, putative [Cryptococcus neoformans var. neoformans JEC21]	4	1564
XP_001567455.1	ethanolamine-phosphate cytidylyltransferase [Leishmania braziliensis MHOM/BR/75/M2904]	3	1487
XP_953890.1	eukaryotic translation initiation factor (eIF5A homologue), putative [Theileria annulata]	1	162
XP_002139606.1	eukaryotic translation initiation factor 2, gamma subunit, putative [Cryptosporidium muris RN66]	1	514
XP_568814.1	Eukaryotic translation initiation factor 3 subunit 7, putative [Cryptococcus neoformans var. neoformans JEC21]	1	486
XP_002909000.1	eukaryotic translation initiation factor 3 subunit C, putative [Phytophthora infestans T30-4]	1	474
EFW44248.1	eukaryotic translation initiation factor 3 subunit E [Capsaspora owczarzaki ATCC 30864]	1	561
NP_001037662.1	eukaryotic translation initiation factor 5 [Bombyx mori]	1	507
XP_002374390.1	Eukaryotic translation initiation factor eIF-5A [Aspergillus flavus NRRL3357]	1	473
AAY42352.1	excreted/secreted protein 15 [Leishmania major]	1	487
CBH18487.1	exportin 1, putative [Trypanosoma brucei gambiense DAL972]	1	486
EGB06012.1	expressed protein [Aureococcus anophagefferens]	1	518
ZP_06809063.1	extracellular solute-binding protein family 3 [Geobacillus sp. Y4.1MC1]	8	2568
YP_003527276.1	Extradiol ring-cleavage dioxygenase class III protein subunit B [Nitrosococcus halophilus Nc4]	1	525
ABV21586.1	fatty acid desaturase [Capsicum annuum]	1	537
XP_802304.1	fatty acid desaturase, putative [Trypanosoma cruzi]	1	512
EFW39589.1	fatty acid synthase beta subunit [Capsaspora owczarzaki ATCC 30864]	5	1972
ADN94478.1	fatty acid synthase isoform 2 [Amylomyces rouxii]	1	503
XP_003009337.1	fatty acid synthase subunit alpha reductase [Verticillium albo-atrum VaMs.102]	1	481
XP_805331.1	fatty acyl CoA synthetase 2, putative [Trypanosoma cruzi]	2	1016
EFZ32922.1	ferric reductase, putative [Trypanosoma cruzi]	2	935
EFZ25784.1	fibrillarin, putative [Trypanosoma cruzi]	1	503
XP_001690399.1	fibrocystin-L-like protein [Chlamydomonas reinhardtii]	1	500
XP_001690789.1	flagellar associated protein [Chlamydomonas reinhardtii]	1	529
XP_001693839.1	flagellar associated protein [Chlamydomonas reinhardtii]	3	1447
XP_003057198.1	flagellar associated protein [Micromonas pusilla CCMP1545]	1	497
ACO15142.1	Flagellar calcium-binding protein [Caligus clemensi]	2	1585
ACO11963.1	Flagellar calcium-binding protein [Lepeophtheirus salmonis]	1	675
XP_001681453.1	flagellar protofilament ribbon protein-like protein [Leishmania major strain Friedlin]	1	454
XP_828524.1	flagellar radial spoke component, putative [Trypanosoma brucei]	1	668
ZP_08281325.1	flavohemoprotein [Paenibacillus sp. HGF5]	1	472
ZP_06054743.1	fmn-dependent NADH-azoreductase (fmn-dependent nadh-azocompound oxidoreductase) (azo-dye reductase) [alpha proteobacterium HIMB114]	2	973
EFV83055.1	FMN-dependent NADH-azoreductase [Achromobacter xylosoxidans C54]	1	1135
ZP_06860503.1	FMN-dependent NADH-azoreductase [Citromicrobium bathyomarinum JL354]	1	798
ZP_05101297.1	fmn-dependent NADH-azoreductase 1 [Roseobacter sp. GAI101]	1	527
ACT67434.1	fructose-1,6-bisphosphate aldolase [Leishmania donovani]	1	519
CBZ25969.1	fructose-1,6-bisphosphate aldolase [Leishmania mexicana MHOM/GT/2001/U1103]	4	1469
CAC70747.1	fructose-1,6-bisphosphate, cytosolic, putative [Trypanosoma brucei gambiense DAL972]	1	516
CBH13108.1	fructose-6-phosphate2-kinase, putative [Trypanosoma brucei gambiense DAL972]	3	1179
CBH09516.1	FtsJ cell division protein, putative [Trypanosoma brucei gambiense DAL972]	1	240
EFZ31322.1	FtsJ cell division protein, putative [Trypanosoma cruzi]	6	1115
ACI16001.1	fucosyltransferase [Bodo saltans]	3	1368
XP_821204.1	fumarate hydratase, putative [Trypanosoma cruzi]	1	517
YP_004263343.1	fumarylacetoacetase [Cellulophaga lytica DSM 7489]	2	905
ZP_01812951.1	fused proline dehydrogenase/pyrroline-5-carboxylate dehydrogenase [Vibrionales bacterium SWAT-3]	1	499
BAA93630.1	G protein alpha subunit [Halocynthia roretzi]	1	528
XP_001354219.2	GA10179 [Drosophila pseudoobscura pseudoobscura]	2	1036
XP_001353863.2	GA10406 [Drosophila pseudoobscura pseudoobscura]	1	476
XP_001352366.2	GA14074 [Drosophila pseudoobscura pseudoobscura]	1	494
XP_002132544.1	GA25889 [Drosophila pseudoobscura pseudoobscura]	1	544
EFZ25530.1	gamma-glutamylcysteine synthetase, putative [Trypanosoma cruzi]	1	489
XP_817736.1	gamma-tubulin complex subunit, putative [Trypanosoma cruzi]	1	492
XP_819066.1	GDP-mannose transporter, putative [Trypanosoma cruzi]	3	1225
EFY88381.1	GDSL Lipase/Acylhydrolase family protein [Metarhizium acridum CQMa 102]	4	1595
XP_002098272.1	GE10290 [Drosophila yakuba]	1	326
XP_002097723.1	GE24318 [Drosophila yakuba]	1	514
XP_001993068.1	GH13624 [Drosophila grimshawi]	1	417
XP_001993098.1	GH13638 [Drosophila grimshawi]	1	827
XP_002049775.1	GJ21778 [Drosophila virilis]	1	504
YP_003550030.1	globin [Coraliomargarita akajimensis DSM 45221]	1	506
YP_001518702.1	globin domain protein [Acaryochloris marina MBIC11017]	2	2053
CBH10044.1	glucose regulated protein 94, putative [Trypanosoma brucei gambiense DAL972]	1	457
BAC10967.1	glucose transporter [Halocynthia roretzi]	3	1469
XP_001687216.1	glucose transporter, lmgt3 [Leishmania major strain Friedlin]	1	489
XP_001240498.1	glucose-6-phosphate 1-dehydrogenase [Coccidioides posadasii str. Silveira]	1	477
ABF20372.1	glucose-6-phosphate dehydrogenase [Leishmania gerbilli]	1	355
AAO37825.1	glucose-6-phosphate dehydrogenase [Leishmania mexicana]	1	488
EFZ29826.1	glucose-regulated protein 78, putative [Trypanosoma cruzi]	1	877
XP_809817.1	glucose-regulated protein 78, putative [Trypanosoma cruzi]	1	2036
XP_827847.1	glucosidase, putative [Trypanosoma brucei gambiense DAL972]	2	963
XP_001563553.1	glutamate dehydrogenase [Leishmania braziliensis MHOM/BR/75/M2904]	13	6083
CBZ25119.1	glutamate dehydrogenase [Leishmania mexicana MHOM/GT/2001/U1103]	1	475
XP_826974.1	glutamate dehydrogenase [Trypanosoma brucei]	1	552
AAB62735.1	glutamate dehydrogenase precursor [Leishmania tarentolae]	1	409
CBH14235.1	glutamate dehydrogenase, putative [Trypanosoma brucei gambiense DAL972]	1	480
XP_805210.1	glutamine dependent carbamoyl-phosphate synthase, putative [Trypanosoma cruzi]	4	1060
CBH11387.1	glutamine hydrolysing (not ammonia-dependent) carbomoyl phosphate synthase, putative [Trypanosoma brucei gambiense DAL972]	1	440
XP_003070623.1	glutaminyl cyclase [Coccidioides posadasii str. Silveira]	2	1078
CBH12957.1	glutaminyl cyclase, putative [Trypanosoma brucei gambiense DAL972]	1	213
YP_003148122.1	glutathione peroxidase [Kytococcus sedentarius DSM 20547]	5	2405
ZP_00652072.1	Glutathione peroxidase [Xylella fastidiosa M12]	1	479
XP_001851692.1	glutathione synthetase [Culex quinquefasciatus]	1	490
XP_845973.1	glutathione-S-transferase/glutaredoxin,putative [Trypanosoma brucei gambiense DAL972]	2	969
ACI15941.1	glyceraldehyde 3-phosphate dehydrogenase [Bodo saltans]	1	849
EFZ29740.1	glycerophosphoryl diester phosphodiesterase [Trypanosoma cruzi]	4	2132
ZP_06638880.1	glycine dehydrogenase [Serratia odorifera DSM 4582]	1	522
XP_002507699.1	glycosyltransferase family 13 protein [Micromonas sp. RCC299]	1	497
XP_827806.1	glycosyltransferase, putative [Trypanosoma brucei]	1	498
XP_808055.1	glycyl-tRNA synthetase, putative [Trypanosoma cruzi]	1	490
XP_002036172.1	GM13133 [Drosophila sechellia]	1	481
CBH12265.1	GMP synthase, putative [Trypanosoma brucei gambiense DAL972]	1	517
EFZ33128.1	GMP synthase, putative [Trypanosoma cruzi]	1	471
CBH17729.1	Gp63 major surface glycoprotein-like protein [Trypanosoma brucei gambiense DAL972]	2	999
CAJ17013.1	Gp63-1 surface protease homolog, putative [Trypanosoma brucei brucei strain 927/4 GUTat10.1]	14	7434
CBH17765.1	Gp63-1 surface protease homolog, putative [Trypanosoma brucei gambiense DAL972]	1	533
XP_828850.1	Gp63-1 surface protease homolog, putative [Trypanosoma brucei]	1	540
CAJ17011.1	Gp63-3 surface protease homolog, putative [Trypanosoma brucei brucei strain 927/4 GUTat10.1]	1	520
CBZ29256.1	GP63-like protein, leishmanolysin-like protein [Leishmania mexicana MHOM/GT/2001/U1103]	1	406
ACC54437.1	GroEL [Rickettsia endosymbiont of Bemisia tabaci]	1	840
EGD82670.1	GTP binding protein 4 [Salpingoeca sp. ATCC 50818]	2	993
EFZ26480.1	GTPase protein, putative [Trypanosoma cruzi]	1	510
XP_814572.1	GTPase, putative [Trypanosoma cruzi]	1	416
XP_814121.1	GTP-binding nuclear protein rtb2, putative [Trypanosoma cruzi]	1	385
EFW45432.1	GTP-binding protein rab11 [Capsaspora owczarzaki ATCC 30864]	1	445
YP_003912599.1	guanine deaminase [Ferrimonas balearica DSM 9799]	2	991
ZP_01898624.1	guanine deaminase [Moritella sp. PE36]	1	524
YP_001345606.1	guanine deaminase [Pseudomonas aeruginosa PA7]	1	504
NP_189425.1	haloacid dehalogenase-like hydrolase family protein [Arabidopsis thaliana]	1	812
EFZ29122.1	heat shock 70 kDa protein, mitochondrial precursor, putative [Trypanosoma cruzi]	1	168
CBH12087.1	heat shock 70 kDa protein, putative [Trypanosoma brucei gambiense DAL972]	1	516
ADE34170.1	heat shock cognate protein 70 [Nilaparvata lugens]	2	1047
ZP_03672905.1	heat shock protein [Borrelia valaisiana VS116]	1	450
ABG74349.1	heat shock protein [Bursaphelenchus xylophilus]	1	674
XP_001466875.1	heat shock protein [Leishmania infantum JPCM5]	3	902
Q95046.1	heat shock protein 60 kDa [Trypanosoma cruzi]	2	902
XP_817738.1	heat shock protein 70 (HSP70), putative [Trypanosoma cruzi]	2	3983
ACU00685.1	heat shock protein 70 [Bursaphelenchus mucronatus]	1	513
ABY83101.1	heat shock protein 70 [Dugesia japonica]	1	420
ACB47483.1	heat shock protein 70 [Phascolosoma esculenta]	2	860
AAV66337.1	heat shock protein 70 cytosolic isoform [Rhynchobodo ATCC50359]	1	1517
CBH18147.1	heat shock protein 70, (fragment) [Trypanosoma brucei gambiense DAL972]	1	436
BAJ83619.1	heat shock protein 70B [Crassostrea gigas]	1	360
AAM93748.1	heat shock protein 90 [Neobodo saliens]	1	1531
AAM93749.1	heat shock protein 90 [Neobodo saliens]	1	590
ADD20300.1	heat shock protein cognate 3 [Glossina morsitans morsitans]	3	1426
YP_004196929.1	heat shock protein DnaJ domain protein [Geobacter sp. M18]	2	828
CBH09985.1	helicase, putative [Trypanosoma brucei gambiense DAL972]	6	2946
XP_001684443.1	helicase-like protein [Leishmania major strain Friedlin]	3	1535
EFZ31360.1	heterogeneous nuclear ribonucleoprotein H/F, putative [Trypanosoma cruzi]	1	532
ACQ58903.1	High mobility group protein B2 [Anoplopoma fimbria]	1	258
XP_845905.1	histone H2A [Glossina morsitans morsitans]	1	513
XP_002677696.1	histone H2B [Naegleria gruberi]	1	388
XP_002140200.1	histone H2B, putative [Cryptosporidium muris RN66]	1	374
XP_001562865.1	histone H3 [Leishmania braziliensis MHOM/BR/75/M2904]	1	295
CBH11436.1	histone H4, putative [Trypanosoma brucei gambiense DAL972]	2	614
YP_002416139.1	Homoserine dehydrogenase [Vibrio splendidus LGP32]	1	500
XP_845560.1	homoserine kinase, putative [Trypanosoma brucei brucei strain 927/4 GUTat10.1]	2	1000
XP_816714.1	homoserine kinase, putative [Trypanosoma cruzi]	3	1360
YP_822329.1	HpcH/HpaI aldolase [Candidatus Solibacter usitatus Ellin6076]	1	749
BAA81906.1	HrPET-1 [Halocynthia roretzi]	1	456
ACI15927.1	HSP70 [Bodo saltans]	1	516
ADW27171.1	HSP70 [Tubifex tubifex]	1	479
ACS12895.1	HSP70-1 [Chironex fleckeri]	1	376
XP_827117.1	huntingtin interacting protein (HIP), putative [Trypanosoma brucei]	1	504
XP_816878.1	huntingtin interacting protein (HIP), putative [Trypanosoma cruzi]	1	479
YP_775977.1	hybrid cluster protein [Burkholderia ambifaria MC40-6]	1	527
YP_003298704.1	hydro-lyase, Fe-S type, tartrate/fumarate subfamily, beta subunit [Thermomonospora curvata DSM 43183]	1	505
ZP_07321924.1	hydroxylamine reductase [Finegoldia magna BVS033A4]	1	523
ADW08702.1	hypothetical central apparatus protein [Euglena gracilis]	1	318
NP_780783.1	hypothetical CTC00065-like protein [Clostridium sp.]	1	1252
BAF01964.1	hypothetical protein [Arabidopsis thaliana]	3	1618
ACI15914.1	hypothetical protein [Bodo saltans]	1	501
ACI15990.1	hypothetical protein [Bodo saltans]	1	494
ACI16032.1	hypothetical protein [Bodo saltans]	1	489
YP_001395825.1	hypothetical protein [Clostridium kluyveri NBRC 12016]	5	2611
ACA05077.1	hypothetical protein [Flammeovirga yaeyamensis]	1	1029
NP_039011.1	hypothetical protein [Fowlpox virus isolate HP-438/Munich]	1	477
XP_001565739.1	hypothetical protein [Leishmania braziliensis MHOM/BR/75/M2904]	1	519
XP_001465672.1	hypothetical protein [Leishmania infantum JPCM5]	1	499
CBY01757.1	hypothetical protein [Leptosphaeria maculans]	1	530
BAD19795.1	hypothetical protein [Oryza sativa Japonica Group]	5	2619
YP_002782072.1	hypothetical protein [Rhodococcus opacus B4]	1	800
CAX70320.1	hypothetical protein [Schistosoma japonicum]	1	478
CAX83123.1	hypothetical protein [Schistosoma japonicum]	1	439
ADI17229.1	hypothetical protein [uncultured alpha proteobacterium HF0070_14E07]	2	1065
ADI17622.1	hypothetical protein [uncultured delta proteobacterium HF0130_19C20]	1	511
YP_001958276.1	hypothetical protein Aasi_1221 [Candidatus Amoebophilus asiaticus 5a2]	2	374
ZP_07328744.1	hypothetical protein AceceDRAFT_4092 [Acetivibrio cellulolyticus CD2]	2	846
YP_828528.1	hypothetical protein Acid_7332 [Candidatus Solibacter usitatus Ellin6076]	1	498
XP_001269594.1	hypothetical protein ACLA_028940 [Aspergillus clavatus NRRL 1]	1	543
CCA23261.1	hypothetical protein ALNC14_094040 [Albugo laibachii Nc14]	1	506
ZP_07720150.1	hypothetical protein ALPR1_08158 [Algoriphagus sp. PR1]	1	444
XP_682132.1	hypothetical protein AN8863.2 [Aspergillus nidulans FGSC A4]	2	1011
EFR28177.1	hypothetical protein AND_04207 [Anopheles darlingi]	1	578
XP_002866393.1	hypothetical protein ARALYDRAFT_332324 [Arabidopsis lyrata subsp. lyrata]	5	2412
XP_002887671.1	hypothetical protein ARALYDRAFT_476877 [Arabidopsis lyrata subsp. lyrata]	1	486
XP_002878070.1	hypothetical protein ARALYDRAFT_486056 [Arabidopsis lyrata subsp. lyrata]	1	493
XP_002894501.1	hypothetical protein ARALYDRAFT_892532 [Arabidopsis lyrata subsp. lyrata]	5	1605
EGB10388.1	hypothetical protein AURANDRAFT_10217 [Aureococcus anophagefferens]	1	499
EGB06322.1	hypothetical protein AURANDRAFT_13379 [Aureococcus anophagefferens]	1	497
EGB07680.1	hypothetical protein AURANDRAFT_16370 [Aureococcus anophagefferens]	2	718
EGB10983.1	hypothetical protein AURANDRAFT_22037 [Aureococcus anophagefferens]	1	119
EGB09791.1	hypothetical protein AURANDRAFT_24165 [Aureococcus anophagefferens]	2	1069
EGB09080.1	hypothetical protein AURANDRAFT_25038 [Aureococcus anophagefferens]	1	423
EGB05063.1	hypothetical protein AURANDRAFT_31406 [Aureococcus anophagefferens]	2	1022
EGB11123.1	hypothetical protein AURANDRAFT_3396 [Aureococcus anophagefferens]	2	975
EGB10606.1	hypothetical protein AURANDRAFT_36466 [Aureococcus anophagefferens]	2	860
EGB08661.1	hypothetical protein AURANDRAFT_64072 [Aureococcus anophagefferens]	1	321
EGB08387.1	hypothetical protein AURANDRAFT_64172 [Aureococcus anophagefferens]	1	451
EGB12817.1	hypothetical protein AURANDRAFT_69617 [Aureococcus anophagefferens]	1	508
EGB11318.1	hypothetical protein AURANDRAFT_70859 [Aureococcus anophagefferens]	1	458
EGB09373.1	hypothetical protein AURANDRAFT_71268 [Aureococcus anophagefferens]	5	2132
EGB07351.1	hypothetical protein AURANDRAFT_71850 [Aureococcus anophagefferens]	1	513
EGB04031.1	hypothetical protein AURANDRAFT_7478 [Aureococcus anophagefferens]	1	534
ZP_01962138.1	hypothetical protein BACCAC_03786 [Bacteroides caccae ATCC 43185]	1	102
ZP_02038208.1	hypothetical protein BACCAP_03832 [Bacteroides capillosus ATCC 29799]	2	827
EGF79073.1	hypothetical protein BATDEDRAFT_12524 [Batrachochytrium dendrobatidis JAM81]	1	503
EGF79086.1	hypothetical protein BATDEDRAFT_20172 [Batrachochytrium dendrobatidis JAM81]	1	449
EGF77027.1	hypothetical protein BATDEDRAFT_20976 [Batrachochytrium dendrobatidis JAM81]	1	488
EGF83412.1	hypothetical protein BATDEDRAFT_34169 [Batrachochytrium dendrobatidis JAM81]	1	508
EGF79933.1	hypothetical protein BATDEDRAFT_35252 [Batrachochytrium dendrobatidis JAM81]	1	490
ZP_01201601.1	hypothetical protein BBFL7_01912 [Flavobacteria bacterium BBFL7]	12	6520
YP_001949470.1	hypothetical protein BMULJ_05092 [Burkholderia multivorans ATCC 17616]	1	417
YP_001949471.1	hypothetical protein BMULJ_05093 [Burkholderia multivorans ATCC 17616]	1	496
XP_002606008.1	hypothetical protein BRAFLDRAFT_100915 [Branchiostoma floridae]	1	160
XP_002595357.1	hypothetical protein BRAFLDRAFT_118989 [Branchiostoma floridae]	1	356
XP_002613033.1	hypothetical protein BRAFLDRAFT_123086 [Branchiostoma floridae]	1	663
XP_002609191.1	hypothetical protein BRAFLDRAFT_125954 [Branchiostoma floridae]	1	344
XP_002610860.1	hypothetical protein BRAFLDRAFT_127465 [Branchiostoma floridae]	1	509
XP_002598393.1	hypothetical protein BRAFLDRAFT_128123 [Branchiostoma floridae]	1	477
XP_002602917.1	hypothetical protein BRAFLDRAFT_128503 [Branchiostoma floridae]	1	463
XP_002601494.1	hypothetical protein BRAFLDRAFT_129967 [Branchiostoma floridae]	4	1063
XP_002604132.1	hypothetical protein BRAFLDRAFT_208132 [Branchiostoma floridae]	1	499
XP_002612283.1	hypothetical protein BRAFLDRAFT_246700 [Branchiostoma floridae]	1	478
XP_002605072.1	hypothetical protein BRAFLDRAFT_85218 [Branchiostoma floridae]	1	1017
XP_002601886.1	hypothetical protein BRAFLDRAFT_86363 [Branchiostoma floridae]	2	619
XP_002613641.1	hypothetical protein BRAFLDRAFT_93681 [Branchiostoma floridae]	1	520
YP_336841.1	hypothetical protein BURPS1710b_A1685 [Burkholderia pseudomallei 1710b]	1	494
XP_002644843.1	hypothetical protein CBG_05011 [Caenorhabditis briggsae AF16]	2	920
EFN54565.1	hypothetical protein CHLNCDRAFT_10179 [Chlorella variabilis]	1	524
EFN58912.1	hypothetical protein CHLNCDRAFT_140859 [Chlorella variabilis]	1	482
EFN56568.1	hypothetical protein CHLNCDRAFT_144239 [Chlorella variabilis]	1	750
EFN56275.1	hypothetical protein CHLNCDRAFT_145141 [Chlorella variabilis]	1	494
EFN54240.1	hypothetical protein CHLNCDRAFT_14744 [Chlorella variabilis]	1	506
EFN52483.1	hypothetical protein CHLNCDRAFT_26801 [Chlorella variabilis]	1	365
EFN51240.1	hypothetical protein CHLNCDRAFT_28187 [Chlorella variabilis]	1	536
EFN50696.1	hypothetical protein CHLNCDRAFT_28813 [Chlorella variabilis]	1	518
EFN51857.1	hypothetical protein CHLNCDRAFT_32928 [Chlorella variabilis]	4	1464
EFN53852.1	hypothetical protein CHLNCDRAFT_56234 [Chlorella variabilis]	3	386
EFN51250.1	hypothetical protein CHLNCDRAFT_59298 [Chlorella variabilis]	1	474
ZP_03217792.1	hypothetical protein CJBH_1340 [Campylobacter jejuni subsp. jejuni BH-01-0142]	1	534
ZP_02210962.1	hypothetical protein CLOBAR_00537 [Clostridium bartlettii DSM 16795]	1	545
YP_003844870.1	hypothetical protein Clocel_3428 [Clostridium cellulovorans 743B]	1	144
XP_002615108.1	hypothetical protein CLUG_05123 [Clavispora lusitaniae ATCC 42720]	17	8231
ZP_01772659.1	Hypothetical protein COLAER_01671 [Collinsella aerofaciens ATCC 25986]	1	975
ZP_02220111.1	hypothetical protein COXBURSA334_A0052 [Coxiella burnetii RSA 334]	1	183
XP_003107895.1	hypothetical protein CRE_12494 [Caenorhabditis remanei]	1	513
XP_003092925.1	hypothetical protein CRE_16427 [Caenorhabditis remanei]	2	2655
CBA31922.1	hypothetical protein Csp_D29540 [Curvibacter putative symbiont of Hydra magnipapillata]	1	505
CBA31926.1	hypothetical protein Csp_D29560 [Curvibacter putative symbiont of Hydra magnipapillata]	1	661
CBA31990.1	hypothetical protein Csp_D29880 [Curvibacter putative symbiont of Hydra magnipapillata]	1	361
XP_002551328.1	hypothetical protein CTRG_05626 [Candida tropicalis MYA-3404]	1	544
EFX77117.1	hypothetical protein DAPPUDRAFT_198542 [Daphnia pulex]	1	126
EFX82992.1	hypothetical protein DAPPUDRAFT_316089 [Daphnia pulex]	1	919
EFX60215.1	hypothetical protein DAPPUDRAFT_72393 [Daphnia pulex]	1	1167
XP_646604.1	hypothetical protein DDB_G0270184 [Dictyostelium discoideum AX4]	1	506
XP_640533.1	hypothetical protein DDB_G0281611 [Dictyostelium discoideum AX4]	1	498
XP_635643.1	hypothetical protein DDB_G0290547 [Dictyostelium discoideum AX4]	1	438
EGG20459.1	hypothetical protein DFA_07583 [Dictyostelium fasciculatum]	1	523
XP_003286034.1	hypothetical protein DICPUDRAFT_149960 [Dictyostelium purpureum]	1	509
XP_003285100.1	hypothetical protein DICPUDRAFT_86554 [Dictyostelium purpureum]	1	493
XP_003286187.1	hypothetical protein DICPUDRAFT_94109 [Dictyostelium purpureum]	1	486
XP_001734086.1	hypothetical protein EDI_315310 [Entamoeba dispar SAW760]	2	1037
ZP_02693376.1	hypothetical protein Epulo_09518 [Epulopiscium sp. 'N.t. morphotype B']	10	5641
ZP_02076790.1	hypothetical protein EUBDOL_00582 [Eubacterium dolichum DSM 3991]	3	1239
NP_492397.3	hypothetical protein F55H12.3 [Caenorhabditis elegans]	1	453
ZP_02089938.1	hypothetical protein FAEPRAM212_00169 [Faecalibacterium prausnitzii M21/2]	3	1437
ZP_02090300.1	hypothetical protein FAEPRAM212_00540 [Faecalibacterium prausnitzii M21/2]	4	8242
ZP_04969882.1	hypothetical protein FNP_0147 [Fusobacterium nucleatum subsp. polymorphum ATCC 10953]	12	4882
ZP_05901905.1	hypothetical protein GCWU000323_01827 [Leptotrichia hofstadii F0254]	16	8062
YP_003810550.1	hypothetical protein HDN1F_13140 [gamma proteobacterium HdN1]	1	703
YP_001680897.1	hypothetical protein HM1_3126 [Heliobacterium modesticaldum Ice1]	1	288
ZP_06552610.1	hypothetical protein HMPREF0485_05014 [Klebsiella sp. 1_1_55]	1	432
ZP_08063872.1	hypothetical protein HMPREF8577_1342 [Streptococcus parasanguinis ATCC 903]	7	3194
ZP_08063873.1	hypothetical protein HMPREF8577_1343 [Streptococcus parasanguinis ATCC 903]	1	478
ZP_07172160.1	hypothetical protein HMPREF9553_00243 [Escherichia coli MS 200-1]	1	751
EFS80503.1	hypothetical protein HMPREF9597_00208 [Propionibacterium acnes HL005PA4]	1	564
ZP_08272929.1	hypothetical protein IMCC9480_3524 [Oxalobacteraceae bacterium IMCC9480]	8	4113
XP_002435918.1	hypothetical protein IscW_ISCW024385 [Ixodes scapularis]	4	2057
CAM37718.2	hypothetical protein LBRM_16_0790 [Leishmania braziliensis MHOM/BR/75/M2904]	1	1475
XP_001565000.1	hypothetical protein LBRM_22_0810 [Leishmania braziliensis MHOM/BR/75/M2904]	1	512
ZP_01875437.1	hypothetical protein LNTAR_06159 [Lentisphaera araneosa HTCC2155]	2	1144
ZP_01872756.1	hypothetical protein LNTAR_17443 [Lentisphaera araneosa HTCC2155]	1	196
ZP_01877002.1	hypothetical protein LNTAR_22060 [Lentisphaera araneosa HTCC2155]	2	1048
XP_003143691.1	hypothetical protein LOAG_08111 [Loa loa]	1	487
XP_003146925.1	hypothetical protein LOAG_11357 [Loa loa]	1	413
YP_126201.1	hypothetical protein lpl0842 [Legionella pneumophila str. Lens]	1	508
EFZ02161.1	hypothetical protein MAA_01743 [Metarhizium anisopliae ARSEF 23]	1	515
EFY84433.1	hypothetical protein MAC_09535 [Metarhizium acridum CQMa 102]	1	535
ZP_05025596.1	hypothetical protein MC7420_4786 [Microcoleus chthonoplastes PCC 7420]	1	484
EGG12155.1	hypothetical protein MELLADRAFT_59376 [Melampsora larici-populina 98AG31]	5	2224
EGF97700.1	hypothetical protein MELLADRAFT_84531 [Melampsora larici-populina 98AG31]	1	1839
EGG03633.1	hypothetical protein MELLADRAFT_90053 [Melampsora larici-populina 98AG31]	1	864
EGG01189.1	hypothetical protein MELLADRAFT_92706 [Melampsora larici-populina 98AG31]	1	2065
XP_364410.2	hypothetical protein MGG_09255 [Magnaporthe oryzae 70-15]	1	490
XP_001731921.1	hypothetical protein MGL_1189 [Malassezia globosa CBS 7966]	3	851
XP_002389596.1	hypothetical protein MPER_11255 [Moniliophthora perniciosa FA553]	1	516
YP_633598.1	hypothetical protein MXAN_5455 [Myxococcus xanthus DK 1622]	2	845
XP_002673934.1	hypothetical protein NAEGRDRAFT_58872 [Naegleria gruberi]	1	1346
XP_002674552.1	hypothetical protein NAEGRDRAFT_70274 [Naegleria gruberi]	2	906
XP_002674542.1	Hypothetical protein NAEGRDRAFT_80582 [Naegleria gruberi]	1	475
XP_956652.1	hypothetical protein NCU05154 [Neurospora crassa OR74A]	1	483
XP_962131.1	hypothetical protein NCU07277 [Neurospora crassa OR74A]	1	494
ZP_00997839.1	hypothetical protein OB2597_06470 [Oceanicola batsensis HTCC2597]	2	968
EEE62299.1	hypothetical protein OsJ_17087 [Oryza sativa Japonica Group]	5	2387
YP_007334.1	hypothetical protein pc0335 [Candidatus Protochlamydia amoebophila UWE25]	5	2523
YP_009018.1	hypothetical protein pc2019 [Candidatus Protochlamydia amoebophila UWE25]	2	993
EDK36234.2	hypothetical protein PGUG_00333 [Meyerozyma guilliermondii ATCC 6260]	1	355
YP_004270604.1	hypothetical protein Plabr_2985 [Planctomyces brasiliensis DSM 5305]	5	2460
XP_002768419.1	hypothetical protein Pmar_PMAR009057 [Perkinsus marinus ATCC 50983]	2	914
EFA85383.1	hypothetical protein PPL_02386 [Polysphondylium pallidum PN500]	1	477
EFA83704.1	hypothetical protein PPL_02771 [Polysphondylium pallidum PN500]	1	538
EFA80499.1	hypothetical protein PPL_07335 [Polysphondylium pallidum PN500]	1	674
EFA79348.1	hypothetical protein PPL_07766 [Polysphondylium pallidum PN500]	7	5330
EFA78384.1	hypothetical protein PPL_09035 [Polysphondylium pallidum PN500]	1	424
EFA77055.1	hypothetical protein PPL_09808 [Polysphondylium pallidum PN500]	1	449
EFA77133.1	hypothetical protein PPL_09888 [Polysphondylium pallidum PN500]	2	966
EGD72063.1	hypothetical protein PTSG_00082 [Salpingoeca sp. ATCC 50818]	4	1923
EGD82407.1	hypothetical protein PTSG_03050 [Salpingoeca sp. ATCC 50818]	1	531
EGD83308.1	hypothetical protein PTSG_03917 [Salpingoeca sp. ATCC 50818]	2	1022
EGD72878.1	hypothetical protein PTSG_04607 [Salpingoeca sp. ATCC 50818]	1	525
EGD76959.1	hypothetical protein PTSG_07301 [Salpingoeca sp. ATCC 50818]	2	994
EGD77027.1	hypothetical protein PTSG_07369 [Salpingoeca sp. ATCC 50818]	1	389
EGD78250.1	hypothetical protein PTSG_09315 [Salpingoeca sp. ATCC 50818]	1	371
EGD77250.1	hypothetical protein PTSG_12710 [Salpingoeca sp. ATCC 50818]	1	505
EGD78266.1	hypothetical protein PTSG_12872 [Salpingoeca sp. ATCC 50818]	2	970
ZP_01441598.1	hypothetical protein R2601_14365 [Roseovarius sp. HTCC2601]	1	445
ZP_01969318.1	hypothetical protein RUMTOR_02906 [Ruminococcus torques ATCC 27756]	4	1026
XP_003036969.1	hypothetical protein SCHCODRAFT_255271 [Schizophyllum commune H4-8]	1	502
XP_003026612.1	hypothetical protein SCHCODRAFT_62177 [Schizophyllum commune H4-8]	1	470
XP_003031600.1	hypothetical protein SCHCODRAFT_82184 [Schizophyllum commune H4-8]	5	2446
XP_002966396.1	hypothetical protein SELMODRAFT_144158 [Selaginella moellendorffii]	10	4952
XP_002961304.1	hypothetical protein SELMODRAFT_403081 [Selaginella moellendorffii]	1	425
XP_002967862.1	hypothetical protein SELMODRAFT_440060 [Selaginella moellendorffii]	2	924
XP_002971616.1	hypothetical protein SELMODRAFT_95875 [Selaginella moellendorffii]	1	493
ZP_01545513.1	hypothetical protein SIAM614_11018 [Stappia aggregata IAM 12614]	1	513
EFZ19837.1	hypothetical protein SINV_01919 [Solenopsis invicta]	1	284
ZP_01001708.1	hypothetical protein SKA53_08999 [Loktanella vestfoldensis SKA53]	2	999
XP_001791765.1	hypothetical protein SNOG_01108 [Phaeosphaeria nodorum SN15]	1	242
XP_002489033.1	hypothetical protein SORBIDRAFT_0351s002020 [Sorghum bicolor]	2	1066
XP_002450733.1	hypothetical protein SORBIDRAFT_05g016477 [Sorghum bicolor]	2	964
XP_002488959.1	hypothetical protein SORBIDRAFT_1180s002020 [Sorghum bicolor]	2	690
ZP_01744710.1	hypothetical protein SSE37_08708 [Sagittula stellata E-37]	6	2987
ZP_01745869.1	hypothetical protein SSE37_16803 [Sagittula stellata E-37]	2	859
ZP_07304312.1	hypothetical protein SSQG_03199 [Streptomyces viridochromogenes DSM 40736]	1	527
CCA56360.1	hypothetical protein SVEN_3074 [Streptomyces venezuelae ATCC 10712]	3	1585
XP_828090.1	hypothetical protein Tb10.61.0020 [Trypanosoma brucei]	3	1597
XP_804302.1	hypothetical protein Tc00.1047053503647.40 [Trypanosoma cruzi]	1	529
XP_811457.1	hypothetical protein Tc00.1047053503925.60 [Trypanosoma cruzi]	2	1030
XP_819823.1	hypothetical protein Tc00.1047053504147.99 [Trypanosoma cruzi]	1	481
XP_813692.1	hypothetical protein Tc00.1047053507007.30 [Trypanosoma cruzi]	1	509
XP_809544.1	hypothetical protein Tc00.1047053507927.100 [Trypanosoma cruzi]	1	484
XP_819950.1	hypothetical protein Tc00.1047053509805.140 [Trypanosoma cruzi]	1	289
XP_811563.1	hypothetical protein Tc00.1047053511507.60 [Trypanosoma cruzi]	19	9183
XP_813362.1	hypothetical protein Tc00.1047053511693.130 [Trypanosoma cruzi]	2	1008
EFA07910.1	hypothetical protein TcasGA2_TC005485 [Tribolium castaneum]	1	158
EFA08949.1	hypothetical protein TcasGA2_TC006656 [Tribolium castaneum]	1	479
EFA10531.1	hypothetical protein TcasGA2_TC012785 [Tribolium castaneum]	1	389
EFA05495.1	hypothetical protein TcasGA2_TC015680 [Tribolium castaneum]	1	475
EFZ23677.1	hypothetical protein TCSYLVIO_10212 [Trypanosoma cruzi]	1	509
EFZ23590.1	hypothetical protein TCSYLVIO_10299 [Trypanosoma cruzi]	1	526
EFZ32332.1	hypothetical protein TCSYLVIO_1327 [Trypanosoma cruzi]	2	1075
EFZ32096.1	hypothetical protein TCSYLVIO_1574 [Trypanosoma cruzi]	1	653
EFZ32055.1	hypothetical protein TCSYLVIO_1611 [Trypanosoma cruzi]	2	1004
EFZ31961.1	hypothetical protein TCSYLVIO_1725 [Trypanosoma cruzi]	2	558
EFZ31604.1	hypothetical protein TCSYLVIO_2079 [Trypanosoma cruzi]	1	352
EFZ31561.1	hypothetical protein TCSYLVIO_2127 [Trypanosoma cruzi]	4	1955
EFZ31090.1	hypothetical protein TCSYLVIO_2599 [Trypanosoma cruzi]	2	444
EFZ31079.1	hypothetical protein TCSYLVIO_2616 [Trypanosoma cruzi]	2	1052
EFZ30556.1	hypothetical protein TCSYLVIO_3149 [Trypanosoma cruzi]	1	470
EFZ30563.1	hypothetical protein TCSYLVIO_3159 [Trypanosoma cruzi]	1	837
EFZ30435.1	hypothetical protein TCSYLVIO_3275 [Trypanosoma cruzi]	1	501
EFZ30333.1	hypothetical protein TCSYLVIO_3381 [Trypanosoma cruzi]	1	654
EFZ30164.1	hypothetical protein TCSYLVIO_3550 [Trypanosoma cruzi]	2	1048
EFZ30070.1	hypothetical protein TCSYLVIO_3645 [Trypanosoma cruzi]	6	3042
EFZ30026.1	hypothetical protein TCSYLVIO_3693 [Trypanosoma cruzi]	1	425
EFZ30028.1	hypothetical protein TCSYLVIO_3695 [Trypanosoma cruzi]	6	2781
EFZ29879.1	hypothetical protein TCSYLVIO_3839 [Trypanosoma cruzi]	2	1078
EFZ29562.1	hypothetical protein TCSYLVIO_4170 [Trypanosoma cruzi]	4	2028
EFZ29458.1	hypothetical protein TCSYLVIO_4281 [Trypanosoma cruzi]	1	506
EFZ29326.1	hypothetical protein TCSYLVIO_4424 [Trypanosoma cruzi]	2	984
EFZ29297.1	hypothetical protein TCSYLVIO_4444 [Trypanosoma cruzi]	4	1689
EFZ29222.1	hypothetical protein TCSYLVIO_4531 [Trypanosoma cruzi]	2	584
EFZ29148.1	hypothetical protein TCSYLVIO_4601 [Trypanosoma cruzi]	1	805
EFZ29082.1	hypothetical protein TCSYLVIO_4676 [Trypanosoma cruzi]	3	1427
EFZ33124.1	hypothetical protein TCSYLVIO_512 [Trypanosoma cruzi]	4	1840
EFZ33116.1	hypothetical protein TCSYLVIO_519 [Trypanosoma cruzi]	1	505
EFZ28568.1	hypothetical protein TCSYLVIO_5194 [Trypanosoma cruzi]	12	5998
EFZ28518.1	hypothetical protein TCSYLVIO_5248 [Trypanosoma cruzi]	7	3201
XP_806144.1	hypothetical protein TCSYLVIO_5262 [Trypanosoma cruzi]	1	518
EFZ28414.1	hypothetical protein TCSYLVIO_5365 [Trypanosoma cruzi]	1	480
EFZ28288.1	hypothetical protein TCSYLVIO_5484 [Trypanosoma cruzi]	1	571
EFZ28281.1	hypothetical protein TCSYLVIO_5491 [Trypanosoma cruzi]	1	481
EFZ28014.1	hypothetical protein TCSYLVIO_5765 [Trypanosoma cruzi]	1	501
EFZ27805.1	hypothetical protein TCSYLVIO_5976 [Trypanosoma cruzi]	1	616
EFZ27364.1	hypothetical protein TCSYLVIO_6429 [Trypanosoma cruzi]	1	1582
EFZ33001.1	hypothetical protein TCSYLVIO_643 [Trypanosoma cruzi]	1	457
EFZ27296.1	hypothetical protein TCSYLVIO_6501 [Trypanosoma cruzi]	2	948
EFZ26927.1	hypothetical protein TCSYLVIO_6881 [Trypanosoma cruzi]	1	500
EFZ26676.1	hypothetical protein TCSYLVIO_7145 [Trypanosoma cruzi]	1	546
EFZ32914.1	hypothetical protein TCSYLVIO_725 [Trypanosoma cruzi]	1	492
EFZ26371.1	hypothetical protein TCSYLVIO_7454 [Trypanosoma cruzi]	4	2165
XP_809144.1	hypothetical protein TCSYLVIO_7489 [Trypanosoma cruzi]	1	492
EFZ26280.1	hypothetical protein TCSYLVIO_7548 [Trypanosoma cruzi]	2	958
EFZ26265.1	hypothetical protein TCSYLVIO_7550 [Trypanosoma cruzi]	1	515
EFZ26212.1	hypothetical protein TCSYLVIO_7609 [Trypanosoma cruzi]	1	495
EFZ26158.1	hypothetical protein TCSYLVIO_7660 [Trypanosoma cruzi]	1	492
EFZ26138.1	hypothetical protein TCSYLVIO_7698 [Trypanosoma cruzi]	1	509
EFZ26125.1	hypothetical protein TCSYLVIO_7712 [Trypanosoma cruzi]	1	490
EFZ25780.1	hypothetical protein TCSYLVIO_8053 [Trypanosoma cruzi]	1	511
EFZ25756.1	hypothetical protein TCSYLVIO_8083 [Trypanosoma cruzi]	1	472
EFZ25744.1	hypothetical protein TCSYLVIO_8103 [Trypanosoma cruzi]	1	510
EFZ25689.1	hypothetical protein TCSYLVIO_8146 [Trypanosoma cruzi]	1	497
EFZ25655.1	hypothetical protein TCSYLVIO_8181 [Trypanosoma cruzi]	1	508
EFZ33544.1	hypothetical protein TCSYLVIO_82 [Trypanosoma cruzi]	2	938
EFZ25584.1	hypothetical protein TCSYLVIO_8255 [Trypanosoma cruzi]	1	495
EFZ25571.1	hypothetical protein TCSYLVIO_8270 [Trypanosoma cruzi]	3	1423
EFZ25531.1	hypothetical protein TCSYLVIO_8307 [Trypanosoma cruzi]	1	430
EFZ25461.1	hypothetical protein TCSYLVIO_8378 [Trypanosoma cruzi]	1	504
EFZ25444.1	hypothetical protein TCSYLVIO_8399 [Trypanosoma cruzi]	1	415
EFZ25328.1	hypothetical protein TCSYLVIO_8511 [Trypanosoma cruzi]	1	498
EFZ24779.1	hypothetical protein TCSYLVIO_9075 [Trypanosoma cruzi]	1	549
EFZ24689.1	hypothetical protein TCSYLVIO_9162 [Trypanosoma cruzi]	2	939
EFZ24601.1	hypothetical protein TCSYLVIO_9252 [Trypanosoma cruzi]	13	6266
XP_811275.1	hypothetical protein TCSYLVIO_9326 [Trypanosoma cruzi]	3	1424
EFZ32714.1	hypothetical protein TCSYLVIO_933 [Trypanosoma cruzi]	1	385
XP_817157.1	hypothetical protein TCSYLVIO_9437 [Trypanosoma cruzi]	1	500
EFZ24361.1	hypothetical protein TCSYLVIO_9495 [Trypanosoma cruzi]	5	2395
EFZ24209.1	hypothetical protein TCSYLVIO_9654 [Trypanosoma cruzi]	1	428
XP_819512.1	hypothetical protein TCSYLVIO_9659 [Trypanosoma cruzi]	1	471
EFZ24195.1	hypothetical protein TCSYLVIO_9675 [Trypanosoma cruzi]	1	492
EFZ24170.1	hypothetical protein TCSYLVIO_9701 [Trypanosoma cruzi]	1	493
EFZ24124.1	hypothetical protein TCSYLVIO_9750 [Trypanosoma cruzi]	2	951
EFZ32663.1	hypothetical protein TCSYLVIO_986 [Trypanosoma cruzi]	9	4318
EFZ24011.1	hypothetical protein TCSYLVIO_9871 [Trypanosoma cruzi]	1	499
EFZ23922.1	hypothetical protein TCSYLVIO_9958 [Trypanosoma cruzi]	2	622
XP_003238217.1	hypothetical protein TERG_00209 [Trichophyton rubrum CBS 118892]	1	1026
XP_002111035.1	hypothetical protein TRIADDRAFT_23253 [Trichoplax adhaerens]	1	446
XP_002111491.1	hypothetical protein TRIADDRAFT_24631 [Trichoplax adhaerens]	1	513
XP_002114127.1	hypothetical protein TRIADDRAFT_27647 [Trichoplax adhaerens]	1	376
XP_002107676.1	hypothetical protein TRIADDRAFT_49567 [Trichoplax adhaerens]	1	442
XP_002115113.1	hypothetical protein TRIADDRAFT_58934 [Trichoplax adhaerens]	5	2631
XP_002117224.1	hypothetical protein TRIADDRAFT_61286 [Trichoplax adhaerens]	5	2560
XP_002109829.1	hypothetical protein TRIADDRAFT_63625 [Trichoplax adhaerens]	1	391
XP_002484510.1	hypothetical protein TSTA_040370 [Talaromyces stipitatus ATCC 10500]	2	921
XP_001028745.1	hypothetical protein TTHERM_02141640 [Tetrahymena thermophila SB210]	1	3531
XP_001583993.1	hypothetical protein TVAG_182430 [Trichomonas vaginalis G3]	1	494
XP_001304938.1	hypothetical protein TVAG_398490 [Trichomonas vaginalis G3]	1	492
ZP_05943447.1	hypothetical protein VIA_000891 [Vibrio orientalis CIP 102891]	1	374
ABU70008.1	hypothetical protein VIBHAR_01012 [Vibrio harveyi ATCC BAA-1116]	1	536
XP_002959961.1	hypothetical protein VOLCADRAFT_101479 [Volvox carteri f. nagariensis]	1	510
XP_002949778.1	hypothetical protein VOLCADRAFT_104437 [Volvox carteri f. nagariensis]	1	374
XP_002949314.1	hypothetical protein VOLCADRAFT_80593 [Volvox carteri f. nagariensis]	1	360
XP_002954817.1	hypothetical protein VOLCADRAFT_95674 [Volvox carteri f. nagariensis]	1	487
XP_843788.1	hypothetical protein, conserved [Trypanosoma brucei brucei strain 927/4 GUTat10.1]	1	479
XP_844008.1	hypothetical protein, conserved [Trypanosoma brucei brucei strain 927/4 GUTat10.1]	1	495
XP_844085.1	hypothetical protein, conserved [Trypanosoma brucei brucei strain 927/4 GUTat10.1]	1	817
XP_844973.1	hypothetical protein, conserved [Trypanosoma brucei brucei strain 927/4 GUTat10.1]	5	2406
XP_845029.1	hypothetical protein, conserved [Trypanosoma brucei brucei strain 927/4 GUTat10.1]	1	482
XP_845370.1	hypothetical protein, conserved [Trypanosoma brucei brucei strain 927/4 GUTat10.1]	5	1905
XP_845840.1	hypothetical protein, conserved [Trypanosoma brucei brucei strain 927/4 GUTat10.1]	2	1000
XP_845885.1	hypothetical protein, conserved [Trypanosoma brucei brucei strain 927/4 GUTat10.1]	2	845
XP_845888.1	hypothetical protein, conserved [Trypanosoma brucei brucei strain 927/4 GUTat10.1]	4	1979
XP_847463.1	hypothetical protein, conserved [Trypanosoma brucei brucei strain 927/4 GUTat10.1]	1	973
CBH09528.1	hypothetical protein, conserved [Trypanosoma brucei gambiense DAL972]	2	582
CBH09726.1	hypothetical protein, conserved [Trypanosoma brucei gambiense DAL972]	2	1011
CBH09775.1	hypothetical protein, conserved [Trypanosoma brucei gambiense DAL972]	1	411
CBH09891.1	hypothetical protein, conserved [Trypanosoma brucei gambiense DAL972]	1	475
CBH09969.1	hypothetical protein, conserved [Trypanosoma brucei gambiense DAL972]	1	438
CBH10019.1	hypothetical protein, conserved [Trypanosoma brucei gambiense DAL972]	1	495
CBH10029.1	hypothetical protein, conserved [Trypanosoma brucei gambiense DAL972]	3	1435
CBH10211.1	hypothetical protein, conserved [Trypanosoma brucei gambiense DAL972]	1	499
CBH10276.1	hypothetical protein, conserved [Trypanosoma brucei gambiense DAL972]	13	6236
CBH10654.1	hypothetical protein, conserved [Trypanosoma brucei gambiense DAL972]	1	521
CBH11225.1	hypothetical protein, conserved [Trypanosoma brucei gambiense DAL972]	1	496
CBH11418.1	hypothetical protein, conserved [Trypanosoma brucei gambiense DAL972]	3	1546
CBH11549.1	hypothetical protein, conserved [Trypanosoma brucei gambiense DAL972]	6	2881
CBH11622.1	hypothetical protein, conserved [Trypanosoma brucei gambiense DAL972]	6	2928
CBH11692.1	hypothetical protein, conserved [Trypanosoma brucei gambiense DAL972]	1	421
CBH11747.1	hypothetical protein, conserved [Trypanosoma brucei gambiense DAL972]	1	504
CBH11881.1	hypothetical protein, conserved [Trypanosoma brucei gambiense DAL972]	1	539
CBH11928.1	hypothetical protein, conserved [Trypanosoma brucei gambiense DAL972]	2	727
CBH11985.1	hypothetical protein, conserved [Trypanosoma brucei gambiense DAL972]	1	466
CBH12011.1	hypothetical protein, conserved [Trypanosoma brucei gambiense DAL972]	1	501
CBH12042.1	hypothetical protein, conserved [Trypanosoma brucei gambiense DAL972]	3	783
CBH12289.1	hypothetical protein, conserved [Trypanosoma brucei gambiense DAL972]	1	472
CBH12351.1	hypothetical protein, conserved [Trypanosoma brucei gambiense DAL972]	1	477
CBH12372.1	hypothetical protein, conserved [Trypanosoma brucei gambiense DAL972]	2	526
CBH12399.1	hypothetical protein, conserved [Trypanosoma brucei gambiense DAL972]	11	5622
CBH12436.1	hypothetical protein, conserved [Trypanosoma brucei gambiense DAL972]	1	351
CBH12459.1	hypothetical protein, conserved [Trypanosoma brucei gambiense DAL972]	2	770
CBH12575.1	hypothetical protein, conserved [Trypanosoma brucei gambiense DAL972]	3	1483
CBH12600.1	hypothetical protein, conserved [Trypanosoma brucei gambiense DAL972]	1	752
CBH13014.1	hypothetical protein, conserved [Trypanosoma brucei gambiense DAL972]	1	501
CBH13371.1	hypothetical protein, conserved [Trypanosoma brucei gambiense DAL972]	3	982
CBH13620.1	hypothetical protein, conserved [Trypanosoma brucei gambiense DAL972]	1	837
CBH13815.1	hypothetical protein, conserved [Trypanosoma brucei gambiense DAL972]	1	511
CBH14491.1	hypothetical protein, conserved [Trypanosoma brucei gambiense DAL972]	1	489
CBH14565.1	hypothetical protein, conserved [Trypanosoma brucei gambiense DAL972]	1	475
CBH14655.1	hypothetical protein, conserved [Trypanosoma brucei gambiense DAL972]	1	510
CBH14671.1	hypothetical protein, conserved [Trypanosoma brucei gambiense DAL972]	1	487
CBH14963.1	hypothetical protein, conserved [Trypanosoma brucei gambiense DAL972]	1	491
CBH14968.1	hypothetical protein, conserved [Trypanosoma brucei gambiense DAL972]	1	476
CBH15040.1	hypothetical protein, conserved [Trypanosoma brucei gambiense DAL972]	1	183
CBH15064.1	hypothetical protein, conserved [Trypanosoma brucei gambiense DAL972]	1	473
CBH15244.1	hypothetical protein, conserved [Trypanosoma brucei gambiense DAL972]	2	959
CBH15254.1	hypothetical protein, conserved [Trypanosoma brucei gambiense DAL972]	1	702
CBH15601.1	hypothetical protein, conserved [Trypanosoma brucei gambiense DAL972]	1	414
CBH15811.1	hypothetical protein, conserved [Trypanosoma brucei gambiense DAL972]	3	1108
CBH16398.1	hypothetical protein, conserved [Trypanosoma brucei gambiense DAL972]	1	470
CBH16524.1	hypothetical protein, conserved [Trypanosoma brucei gambiense DAL972]	2	998
CBH16581.1	hypothetical protein, conserved [Trypanosoma brucei gambiense DAL972]	2	541
CBH16618.1	hypothetical protein, conserved [Trypanosoma brucei gambiense DAL972]	5	2587
CBH16901.1	hypothetical protein, conserved [Trypanosoma brucei gambiense DAL972]	4	1941
CBH17018.1	hypothetical protein, conserved [Trypanosoma brucei gambiense DAL972]	1	257
CBH17145.1	hypothetical protein, conserved [Trypanosoma brucei gambiense DAL972]	16	7966
CBH17278.1	hypothetical protein, conserved [Trypanosoma brucei gambiense DAL972]	1	499
CBH17360.1	hypothetical protein, conserved [Trypanosoma brucei gambiense DAL972]	1	340
CBH17575.1	hypothetical protein, conserved [Trypanosoma brucei gambiense DAL972]	1	494
CBH17707.1	hypothetical protein, conserved [Trypanosoma brucei gambiense DAL972]	1	212
CBH17719.1	hypothetical protein, conserved [Trypanosoma brucei gambiense DAL972]	1	194
CBH17969.1	hypothetical protein, conserved [Trypanosoma brucei gambiense DAL972]	1	248
CBH18062.1	hypothetical protein, conserved [Trypanosoma brucei gambiense DAL972]	1	481
CBH18065.1	hypothetical protein, conserved [Trypanosoma brucei gambiense DAL972]	1	495
CBH18354.1	hypothetical protein, conserved [Trypanosoma brucei gambiense DAL972]	1	496
CBH18399.1	hypothetical protein, conserved [Trypanosoma brucei gambiense DAL972]	1	551
CBH18420.1	hypothetical protein, conserved [Trypanosoma brucei gambiense DAL972]	1	497
CBH18467.1	hypothetical protein, conserved [Trypanosoma brucei gambiense DAL972]	1	741
CBH18585.1	hypothetical protein, conserved [Trypanosoma brucei gambiense DAL972]	2	952
CBH18587.1	hypothetical protein, conserved [Trypanosoma brucei gambiense DAL972]	1	520
CBH18605.1	hypothetical protein, conserved [Trypanosoma brucei gambiense DAL972]	1	510
CBH18658.1	hypothetical protein, conserved [Trypanosoma brucei gambiense DAL972]	1	507
CBH18721.1	hypothetical protein, conserved [Trypanosoma brucei gambiense DAL972]	1	468
CBH18768.1	hypothetical protein, conserved [Trypanosoma brucei gambiense DAL972]	1	488
XP_803667.1	hypothetical protein, conserved [Trypanosoma brucei gambiense DAL972]	4	1852
XP_822666.1	hypothetical protein, conserved [Trypanosoma brucei gambiense DAL972]	1	496
XP_823180.1	hypothetical protein, conserved [Trypanosoma brucei gambiense DAL972]	1	500
XP_827212.1	hypothetical protein, conserved [Trypanosoma brucei gambiense DAL972]	1	515
XP_828282.1	hypothetical protein, conserved [Trypanosoma brucei gambiense DAL972]	1	531
XP_828752.1	hypothetical protein, conserved [Trypanosoma brucei gambiense DAL972]	8	1724
XP_829177.1	hypothetical protein, conserved [Trypanosoma brucei gambiense DAL972]	1	494
XP_843805.1	hypothetical protein, conserved [Trypanosoma brucei gambiense DAL972]	8	3959
XP_844424.1	hypothetical protein, conserved [Trypanosoma brucei gambiense DAL972]	4	3142
XP_845241.1	hypothetical protein, conserved [Trypanosoma brucei gambiense DAL972]	2	980
XP_845568.1	hypothetical protein, conserved [Trypanosoma brucei gambiense DAL972]	2	710
XP_845620.1	hypothetical protein, conserved [Trypanosoma brucei gambiense DAL972]	7	3331
XP_845960.1	hypothetical protein, conserved [Trypanosoma brucei gambiense DAL972]	5	2396
XP_803466.1	hypothetical protein, conserved [Trypanosoma brucei]	1	504
XP_822492.1	hypothetical protein, conserved [Trypanosoma brucei]	1	453
XP_822783.1	hypothetical protein, conserved [Trypanosoma brucei]	1	795
XP_823237.1	hypothetical protein, conserved [Trypanosoma brucei]	1	476
XP_823448.1	hypothetical protein, conserved [Trypanosoma brucei]	3	1353
XP_827311.1	hypothetical protein, conserved [Trypanosoma brucei]	4	1955
XP_828118.1	hypothetical protein, conserved [Trypanosoma brucei]	1	447
XP_828120.1	hypothetical protein, conserved [Trypanosoma brucei]	1	500
XP_828192.1	hypothetical protein, conserved [Trypanosoma brucei]	1	493
XP_828812.1	hypothetical protein, conserved [Trypanosoma brucei]	1	533
XP_828870.1	hypothetical protein, conserved [Trypanosoma brucei]	2	836
XP_829475.1	hypothetical protein, conserved [Trypanosoma brucei]	1	470
EFZ25941.1	hypothetical protein, conserved [Trypanosoma cruzi]	1	311
EFZ27875.1	hypothetical protein, conserved [Trypanosoma cruzi]	1	284
EFZ31745.1	hypothetical protein, conserved [Trypanosoma cruzi]	2	674
XP_802733.1	hypothetical protein, conserved [Trypanosoma cruzi]	1	492
XP_804005.1	hypothetical protein, conserved [Trypanosoma cruzi]	1	508
XP_804258.1	hypothetical protein, conserved [Trypanosoma cruzi]	3	1480
XP_804644.1	hypothetical protein, conserved [Trypanosoma cruzi]	2	862
XP_804881.1	hypothetical protein, conserved [Trypanosoma cruzi]	1	485
XP_804983.1	hypothetical protein, conserved [Trypanosoma cruzi]	1	495
XP_805434.1	hypothetical protein, conserved [Trypanosoma cruzi]	4	2022
XP_805663.1	hypothetical protein, conserved [Trypanosoma cruzi]	1	512
XP_805704.1	hypothetical protein, conserved [Trypanosoma cruzi]	5	2421
XP_805927.1	hypothetical protein, conserved [Trypanosoma cruzi]	1	462
XP_806095.1	hypothetical protein, conserved [Trypanosoma cruzi]	1	523
XP_806451.1	hypothetical protein, conserved [Trypanosoma cruzi]	1	510
XP_806490.1	hypothetical protein, conserved [Trypanosoma cruzi]	1	481
XP_806584.1	hypothetical protein, conserved [Trypanosoma cruzi]	1	417
XP_806803.1	hypothetical protein, conserved [Trypanosoma cruzi]	1	731
XP_806976.1	hypothetical protein, conserved [Trypanosoma cruzi]	1	310
XP_807088.1	hypothetical protein, conserved [Trypanosoma cruzi]	2	993
XP_807307.1	hypothetical protein, conserved [Trypanosoma cruzi]	1	490
XP_807310.1	hypothetical protein, conserved [Trypanosoma cruzi]	5	1610
XP_807339.1	hypothetical protein, conserved [Trypanosoma cruzi]	1	505
XP_807838.1	hypothetical protein, conserved [Trypanosoma cruzi]	1	529
XP_807936.1	hypothetical protein, conserved [Trypanosoma cruzi]	2	1026
XP_807937.1	hypothetical protein, conserved [Trypanosoma cruzi]	1	497
XP_807951.1	hypothetical protein, conserved [Trypanosoma cruzi]	1	415
XP_808404.1	hypothetical protein, conserved [Trypanosoma cruzi]	1	517
XP_808439.1	hypothetical protein, conserved [Trypanosoma cruzi]	9	4513
XP_809264.1	hypothetical protein, conserved [Trypanosoma cruzi]	1	518
XP_809279.1	hypothetical protein, conserved [Trypanosoma cruzi]	1	488
XP_810968.1	hypothetical protein, conserved [Trypanosoma cruzi]	2	972
XP_810971.1	hypothetical protein, conserved [Trypanosoma cruzi]	1	343
XP_811067.1	hypothetical protein, conserved [Trypanosoma cruzi]	1	494
XP_811217.1	hypothetical protein, conserved [Trypanosoma cruzi]	1	530
XP_811410.1	hypothetical protein, conserved [Trypanosoma cruzi]	2	713
XP_811638.1	hypothetical protein, conserved [Trypanosoma cruzi]	1	461
XP_811999.1	hypothetical protein, conserved [Trypanosoma cruzi]	1	477
XP_812135.1	hypothetical protein, conserved [Trypanosoma cruzi]	1	519
XP_812326.1	hypothetical protein, conserved [Trypanosoma cruzi]	2	957
XP_812741.1	hypothetical protein, conserved [Trypanosoma cruzi]	2	1013
XP_813191.1	hypothetical protein, conserved [Trypanosoma cruzi]	1	433
XP_813278.1	hypothetical protein, conserved [Trypanosoma cruzi]	1	509
XP_813318.1	hypothetical protein, conserved [Trypanosoma cruzi]	36	18099
XP_813319.1	hypothetical protein, conserved [Trypanosoma cruzi]	1	500
XP_814086.1	hypothetical protein, conserved [Trypanosoma cruzi]	6	2958
XP_814164.1	hypothetical protein, conserved [Trypanosoma cruzi]	1	511
XP_814281.1	hypothetical protein, conserved [Trypanosoma cruzi]	4	1909
XP_814878.1	hypothetical protein, conserved [Trypanosoma cruzi]	5	2428
XP_814889.1	hypothetical protein, conserved [Trypanosoma cruzi]	1	535
XP_815086.1	hypothetical protein, conserved [Trypanosoma cruzi]	1	871
XP_815201.1	hypothetical protein, conserved [Trypanosoma cruzi]	1	422
XP_815420.1	hypothetical protein, conserved [Trypanosoma cruzi]	2	1024
XP_815596.1	hypothetical protein, conserved [Trypanosoma cruzi]	3	1475
XP_815669.1	hypothetical protein, conserved [Trypanosoma cruzi]	4	1904
XP_815739.1	hypothetical protein, conserved [Trypanosoma cruzi]	1	435
XP_815798.1	hypothetical protein, conserved [Trypanosoma cruzi]	1	486
XP_816026.1	hypothetical protein, conserved [Trypanosoma cruzi]	1	490
XP_816186.1	hypothetical protein, conserved [Trypanosoma cruzi]	2	959
XP_816484.1	hypothetical protein, conserved [Trypanosoma cruzi]	1	479
XP_816572.1	hypothetical protein, conserved [Trypanosoma cruzi]	1	543
XP_817112.1	hypothetical protein, conserved [Trypanosoma cruzi]	6	2950
XP_817704.1	hypothetical protein, conserved [Trypanosoma cruzi]	2	1026
XP_817757.1	hypothetical protein, conserved [Trypanosoma cruzi]	1	495
XP_818011.1	hypothetical protein, conserved [Trypanosoma cruzi]	1	480
XP_818058.1	hypothetical protein, conserved [Trypanosoma cruzi]	1	516
XP_818582.1	hypothetical protein, conserved [Trypanosoma cruzi]	1	504
XP_818588.1	hypothetical protein, conserved [Trypanosoma cruzi]	1	228
XP_818636.1	hypothetical protein, conserved [Trypanosoma cruzi]	1	908
XP_818675.1	hypothetical protein, conserved [Trypanosoma cruzi]	2	1037
XP_819165.1	hypothetical protein, conserved [Trypanosoma cruzi]	1	515
XP_819194.1	hypothetical protein, conserved [Trypanosoma cruzi]	1	471
XP_819282.1	hypothetical protein, conserved [Trypanosoma cruzi]	1	497
XP_819415.1	hypothetical protein, conserved [Trypanosoma cruzi]	1	482
XP_819686.1	hypothetical protein, conserved [Trypanosoma cruzi]	1	510
XP_820043.1	hypothetical protein, conserved [Trypanosoma cruzi]	1	414
XP_820150.1	hypothetical protein, conserved [Trypanosoma cruzi]	1	492
XP_820593.1	hypothetical protein, conserved [Trypanosoma cruzi]	1	486
XP_820721.1	hypothetical protein, conserved [Trypanosoma cruzi]	2	1022
XP_820837.1	hypothetical protein, conserved [Trypanosoma cruzi]	1	499
XP_822087.1	hypothetical protein, conserved [Trypanosoma cruzi]	1	438
XP_822111.1	hypothetical protein, conserved [Trypanosoma cruzi]	1	513
XP_001466650.1	hypothetical protein, unknown function [Leishmania infantum JPCM5]	1	483
CBZ28493.1	hypothetical protein, unknown function [Leishmania mexicana MHOM/GT/2001/U1103]	4	1999
XP_001686914.1	hypothetical transmembrane protein [Leishmania major strain Friedlin]	3	1434
YP_003826434.1	hypoxanthine phosphoribosyltransferase [Thermosediminibacter oceani DSM 16646]	1	524
XP_001693399.1	importin 7 [Chlamydomonas reinhardtii]	4	1970
CBH15277.1	importin beta-1 subunit, putative [Trypanosoma brucei gambiense DAL972]	2	967
EFW41446.1	inosine monophosphate dehydrogenase 2 [Capsaspora owczarzaki ATCC 30864]	1	354
XP_001563846.1	inosine-5'-monophosphate dehydrogenase [Leishmania braziliensis MHOM/BR/75/M2904]	2	907
XP_001564275.1	inosine-5'-monophosphate dehydrogenase [Leishmania braziliensis MHOM/BR/75/M2904]	1	486
CBZ25830.1	inosine-5'-monophosphate dehydrogenase [Leishmania mexicana MHOM/GT/2001/U1103]	3	1449
XP_817971.1	inositol 5-phosphatase 1, putative [Trypanosoma cruzi]	9	4526
XP_001568591.1	inositol phosphorylceramide synthase [Leishmania braziliensis MHOM/BR/75/M2904]	1	494
XP_847546.1	inositol polyphosphate 1-phosphatase, putative [Trypanosoma brucei brucei strain 927/4 GUTat10.1]	1	472
CBH17589.1	inositol-1,4,5-trisphosphate (IP3) 5-phosphatase,putative [Trypanosoma brucei gambiense DAL972]	1	295
YP_001278902.1	Integrin alpha beta-propellor repeat protein [Roseiflexus sp. RS-1]	1	516
XP_001021374.1	IQ calmodulin-binding motif family protein [Tetrahymena thermophila SB210]	1	502
CBH18566.1	iron superoxide dismutase, putative [Trypanosoma brucei gambiense DAL972]	2	1255
ABQ23892.1	iron-containing superoxide dismutase [Crypthecodinium cohnii]	2	1059
EGG93837.1	Isocitrate lyase [gamma proteobacterium IMCC1989]	1	515
YP_001263416.1	isocitrate lyase [Sphingomonas wittichii RW1]	1	782
CBH15036.1	katanin, putative [Trypanosoma brucei gambiense DAL972]	1	812
EFZ33554.1	katanin, putative [Trypanosoma cruzi]	8	2444
EFZ29601.1	kinase, putative [Trypanosoma cruzi]	2	1652
XP_001687355.1	kinase-like protein [Leishmania major strain Friedlin]	2	718
XP_002683191.1	kinesin [Naegleria gruberi]	1	333
EFW42703.1	kinesin family member 13B [Capsaspora owczarzaki ATCC 30864]	1	519
XP_829280.1	kinesin, putative [Trypanosoma brucei gambiense DAL972]	1	434
EFZ25450.1	kinesin, putative [Trypanosoma cruzi]	1	519
EFZ31525.1	kinesin, putative [Trypanosoma cruzi]	5	2490
XP_811599.1	kinesin, putative [Trypanosoma cruzi]	1	497
EFW46305.1	kinesin-3 [Capsaspora owczarzaki ATCC 30864]	1	737
EFP87494.1	kinesin-II subunit [Puccinia graminis f. sp. tritici CRL 75-36-700-3]	12	6118
AAP41107.1	kinesin-like calmodulin binding protein [Gossypium hirsutum]	1	500
XP_806544.1	kinesin-like protein, putative [Trypanosoma cruzi]	7	3374
XP_813112.1	kinesin-like protein, putative [Trypanosoma cruzi]	1	529
EFZ26095.1	kinetoplastid membrane protein KMP-11, putative [Trypanosoma cruzi]	1	547
XP_453445.1	KLLA0D08580p [Kluyveromyces lactis]	1	490
EFN61065.1	Laminin subunit alpha [Camponotus floridanus]	1	293
YP_345866.1	Large adhesive protein [Pseudomonas fluorescens Pf0-1]	1	226
XP_002774462.1	L-asparaginase, putative [Perkinsus marinus ATCC 50983]	2	920
XP_002674223.1	lectin [Naegleria gruberi]	1	432
CBH17361.1	lectin, putative [Trypanosoma brucei gambiense DAL972]	1	531
XP_828496.1	lectin, putative [Trypanosoma brucei]	1	523
NP_001129521.2	leishmanolysin-like peptidase isoform 1 [Homo sapiens]	2	1017
ZP_08037745.1	leucine Rich repeat protein [Treponema phagedenis F0421]	2	986
XP_828454.1	leucyl-tRNA synthetase, putative [Trypanosoma brucei]	3	1464
XP_001022548.1	Lipase family protein [Tetrahymena thermophila SB210]	1	517
XP_001567941.1	lipase precursor-like protein [Leishmania braziliensis MHOM/BR/75/M2904]	6	2539
XP_001685069.1	lipase precursor-like protein [Leishmania major strain Friedlin]	1	455
EFZ29526.1	lipase, putative [Trypanosoma cruzi]	1	257
ZP_05997968.1	LOW QUALITY PROTEIN: conserved hypothetical protein [Brucella suis bv. 3 str. 686]	2	1018
NP_193602.4	LRX5_ARATH RecName: Full=Leucine-rich repeat extensin-like protein 5; Short=AtLRX5; Short=LRR/EXTENSIN5; AltName: Full=Cell wall hydroxyproline-rich glycoprotein; Flags: Precursor	1	522
NP_001072469.1	lysosomal alpha-mannosidase (109.3 kD) (XF355) [Xenopus (Silurana) tropicalis]	11	5667
CBH11511.1	lysosomal/endosomal membrane protein p6 [Trypanosoma brucei gambiense DAL972]	1	525
EFZ32092.1	lysyl-tRNA synthetase, putative [Trypanosoma cruzi]	2	990
NP_275857.1	magnesium chelatase subunit [Methanothermobacter thermautotrophicus str. Delta H]	1	498
EGG14464.1	major vault protein [Dictyostelium fasciculatum]	5	2506
XP_001686104.1	malate dehydrogenase [Leishmania major strain Friedlin]	1	517
YP_001125499.1	malate synthase G [Geobacillus sp. G11MC16]	1	521
XP_814410.1	malic enzyme, putative [Trypanosoma cruzi]	3	788
ABU25180.1	mannose phosphate isomerase [Leishmania braziliensis]	1	446
ABY50505.1	mannose phosphate isomerase [Leishmania sp.]	1	519
ACI16052.1	MAP protein kinase [Bodo saltans]	6	3047
CBH14114.1	MCAK-like kinesin, putative [Trypanosoma brucei gambiense DAL972]	4	2019
XP_828410.1	MCAK-like kinesin, putative [Trypanosoma brucei gambiense DAL972]	1	477
XP_003086704.1	mCG1046548 [Mus musculus]	1	470
CBH16395.1	membrane transporter protein, putative [Trypanosoma brucei gambiense DAL972]	4	1960
EFZ25536.1	membrane transporter protein, putative [Trypanosoma cruzi]	1	303
XP_816244.1	membrane transporter protein, putative [Trypanosoma cruzi]	1	492
CBH18346.1	membrane-bound acid phosphatase 1 precursor,putative [Trypanosoma brucei gambiense DAL972]	1	522
XP_001686834.1	membrane-bound acid phosphatase precursor [Leishmania major strain Friedlin]	7	3675
CBJ33070.1	Metacapase [Ectocarpus siliculosus]	1	1230
CBJ32943.1	Metacaspase [Ectocarpus siliculosus]	1	314
CBN76943.1	Metacaspase [Ectocarpus siliculosus]	4	1848
CBH14817.1	metacaspase 5, putative [Trypanosoma brucei gambiense DAL972]	1	513
ZP_01202564.1	metallo beta lactamase superfamily protein [Flavobacteria bacterium BBFL7]	1	520
ZP_01693513.1	metallo-beta-lactamase superfamily protein [Microscilla marina ATCC 23134]	2	1014
CBZ23453.1	metallo-peptidase, Clan M-, Family M49 [Leishmania mexicana MHOM/GT/2001/U1103]	1	497
CBH09484.1	metallo-peptidase, Clan ME, Family M16, putative [Trypanosoma brucei gambiense DAL972]	2	982
CBH11005.1	metallo-peptidase, Clan ME, Family M16, putative [Trypanosoma brucei gambiense DAL972]	1	505
ZP_07983407.1	metallophosphoesterase [Streptomyces sp. SA3_actF]	1	489
XP_001685305.1	methylcrotonoyl-coa carboxylase biotinylated subunitprotein-like protein [Leishmania major strain Friedlin]	1	521
YP_003574934.1	methylmalonyl-CoA mutase, large subunit [Prevotella ruminicola 23]	2	996
YP_002730163.1	MHC_I C-terminus family protein [Persephonella marina EX-H1]	3	1460
XP_001011553.1	MHCK/EF2 kinase domain family protein [Tetrahymena thermophila SB210]	1	464
CBH09475.1	minichromosome maintenance (MCM) complex subunit (fragment), putative [Trypanosoma brucei gambiense DAL972]	3	1413
XP_951609.1	minichromosome maintenance (MCM) complex subunit, putative [Trypanosoma brucei]	1	509
XP_807414.1	minichromosome maintenance (MCM) complex subunit, putative [Trypanosoma cruzi]	1	512
EFZ25968.1	mitochondrial ATP-dependent zinc metallopeptidase, putative [Trypanosoma cruzi]	1	236
EFZ25885.1	mitochondrial carrier protein, putative [Trypanosoma cruzi]	1	755
EFZ28061.1	mitochondrial carrier protein, putative [Trypanosoma cruzi]	1	491
XP_820340.1	mitochondrial carrier protein, putative [Trypanosoma cruzi]	5	2608
ABI94007.1	mitochondrial glycerol-3-phosphate dehydrogenase [Dunaliella salina]	1	475
ACI02310.1	mitochondrial heat shock [Trypanosoma cruzi]	1	815
BAC24979.1	mitochondrial HSP70 [Trypanosoma congolense]	1	488
XP_819831.1	mitochondrial intermediate peptidase, putative [Trypanosoma cruzi]	1	527
EFZ26338.1	mitochondrial phosphate transporter, putative [Trypanosoma cruzi]	1	613
EFA83131.1	mitochondrial substrate carrier family protein [Polysphondylium pallidum PN500]	1	481
NP_001071941.1	mitogen-activated protein kinase kinase [Ciona intestinalis]	3	1094
YP_003951305.1	Molecular chaperone, heat shock protein, Hsp40 [Stigmatella aurantiaca DW4/3-1]	2	1079
XP_002902363.1	molybdenum cofactor biosynthesis protein 1 A [Phytophthora infestans T30-4]	2	865
CAD90167.1	mu class glutathione S-transferase [Crassostrea gigas]	6	5238
XP_806042.1	mu-adaptin 4, putative [Trypanosoma cruzi]	1	334
CAY80531.1	Muc1p [Saccharomyces cerevisiae EC1118]	1	795
AAA96695.1	MURF4 [Leishmania tarentolae]	1	667
EFZ27014.1	myo-inositol-1-phosphate synthase, putative [Trypanosoma cruzi]	2	1027
XP_815550.1	myosin heavy chain MYA2, putative [Trypanosoma cruzi]	1	474
XP_811988.1	myosin heavy chain MYA2-related, putative [Trypanosoma cruzi]	1	486
EFZ23996.1	myosin heavy chain, putative [Trypanosoma cruzi]	2	990
ADG63228.1	myosin XIa [Physcomitrella patens]	1	478
XP_001685713.1	myosin XXI [Leishmania major strain Friedlin]	2	1012
XP_814176.1	N(2), N(2)-dimethylguanosine tRNA methyltransferase, putative [Trypanosoma cruzi]	1	496
ABI17915.1	N-acetylglucosamine-1-phosphate transferase [Leishmania tropica]	2	905
ABI17919.1	N-acetylglucosamine-1-phosphate transferase [Leishmania turanica]	1	470
EFZ23925.1	N-acetyltransferase complex ARD1 subunit, putative [Trypanosoma cruzi]	10	5354
XP_002294566.1	NAD or nadp-dependent reductase [Thalassiosira pseudonana CCMP1335]	1	476
ZP_02731143.1	NAD synthetase [Gemmata obscuriglobus UQM 2246]	1	514
CBN78746.1	NAD(P)H-Nitrate reductase [Ectocarpus siliculosus]	2	954
NP_038247.1	NADH dehydrogenase subunit 2 [Halocynthia roretzi]	1	473
NP_038248.1	NADH dehydrogenase subunit 5 [Halocynthia roretzi]	1	376
EFZ33053.1	NADH-cytochrome B5 reductase, putative [Trypanosoma cruzi]	1	500
EFZ26934.1	NADH-dependent fumarate reductase, putative [Trypanosoma cruzi]	2	981
XP_828830.1	NADPH--cytochrome p450 reductase, putative [Trypanosoma brucei]	2	998
XP_001686370.1	NADPH-cytochrome p450 reductase-like protein [Leishmania major strain Friedlin]	7	3697
EGD83157.1	NEK protein kinase [Salpingoeca sp. ATCC 50818]	1	313
P53461.1	nonmuscle actin [Halocynthia roretzi]	1	506
YP_001758157.1	non-ribosomal peptide synthetase [Methylobacterium radiotolerans JCM 2831]	2	976
EGD75653.1	NOTCH2 protein [Salpingoeca sp. ATCC 50818]	1	519
CAI20964.1	novel protein similar to vertebrate sestrin 1 (SESN1) [Danio rerio]	1	291
EFZ27469.1	nuclear lim interactor-interacting factor, putative [Trypanosoma cruzi]	13	6093
XP_820333.1	nuclear lim interactor-interacting factor, putative [Trypanosoma cruzi]	4	1923
XP_001563241.1	nucleobase transporter [Leishmania braziliensis MHOM/BR/75/M2904]	1	514
EFZ23839.1	nucleolar GTP-binding protein 1, putative [Trypanosoma cruzi]	2	985
CBH13400.1	nucleolar protein, putative [Trypanosoma brucei gambiense DAL972]	1	402
XP_803838.1	nucleolar RNA binding protein, putative [Trypanosoma brucei]	1	501
XP_845112.1	nucleolar RNA helicase Gu, putative [Trypanosoma brucei gambiense DAL972]	1	515
XP_002794019.1	nucleoside diphosphate kinase [Paracoccidioides brasiliensis Pb01]	1	468
XP_001567672.1	nucleoside diphosphate kinase b [Leishmania braziliensis MHOM/BR/75/M2904]	1	499
CBH14596.1	nucleoside diphosphate kinase, putative [Trypanosoma brucei gambiense DAL972]	1	513
CBH18689.1	nucleoside diphosphate kinase, putative [Trypanosoma brucei gambiense DAL972]	1	526
XP_827400.1	nucleoside diphosphate kinase, putative [Trypanosoma brucei]	1	520
XP_818171.1	nucleoside hydrolase, putative [Trypanosoma cruzi]	1	559
EFZ24628.1	nucleosome assembly protein-like protein, putative [Trypanosoma cruzi]	1	506
YP_003548756.1	nucleotide sugar dehydrogenase [Coraliomargarita akajimensis DSM 45221]	1	475
YP_001152204.1	ORF64d [Pinus koraiensis]	1	514
ACT22738.1	ornithine decarboxylase [Oncorhynchus mykiss]	1	513
BAF95080.1	orotidine-5'-monophosphate decarboxylase/orotate phosphoribosyltransferase fused protein [Neobodo saliens]	1	356
XP_001657589.1	o-sialoglycoprotein endopeptidase [Aedes aegypti]	1	498
ZP_04997512.1	oxidoreductase [Streptomyces sp. Mg1]	1	494
NP_195306.2	oxidoreductase, 2OG-Fe(II) oxygenase family protein [Arabidopsis thaliana]	4	1986
CBH16074.1	oxidoreductase, putative [Trypanosoma brucei gambiense DAL972]	1	489
XP_001032344.1	oxidoreductase, short chain dehydrogenase/reductase family protein [Tetrahymena thermophila SB210]	1	450
EFZ29221.1	p1/s1 nuclease, putative [Trypanosoma cruzi]	5	2437
EFZ29822.1	P450 reductase, putative [Trypanosoma cruzi]	6	3071
XP_808628.1	P450 reductase, putative [Trypanosoma cruzi]	1	482
YP_003517837.1	p6.9 [Lymantria xylina MNPV]	1	528
XP_827237.1	PABP1 [Trypanosoma brucei gambiense DAL972]	1	257
XP_001031483.1	Papain family cysteine protease containing protein [Tetrahymena thermophila SB210]	1	502
AAC32018.1	Par3 [Trypanosoma cruzi]	1	429
AAS75779.1	paraflagellar rod protein [Crithidia fasciculata]	7	3546
XP_809830.1	paraflagellar rod protein 3, putative [Trypanosoma cruzi]	4	5923
XP_002674587.1	PARP domain-containing protein [Naegleria gruberi]	1	518
XP_002562943.1	Pc20g03930 [Penicillium chrysogenum Wisconsin 54-1255]	1	544
XP_002564413.1	Pc22g03720 [Penicillium chrysogenum Wisconsin 54-1255]	1	496
XP_847532.1	peptidase, putative [Trypanosoma brucei brucei strain 927/4 GUTat10.1]	1	523
CBH09739.1	peptide chain release factor 1, putative [Trypanosoma brucei gambiense DAL972]	1	154
YP_574103.1	peptidyl-prolyl cis-trans isomerase, cyclophilin type [Chromohalobacter salexigens DSM 3043]	1	395
XP_828079.1	peptidylprolyl isomerase-like protein, putative [Trypanosoma brucei gambiense DAL972]	1	517
XP_001565120.1	permease-like protein [Leishmania braziliensis MHOM/BR/75/M2904]	1	510
CBH10048.1	peroxin 7, putative [Trypanosoma brucei gambiense DAL972]	2	978
NP_001027810.1	peroxiredoxin-like [Ciona intestinalis]	1	371
ADY42919.1	Peroxisomal membrane protein 4 [Ascaris suum]	1	504
CBJ49181.1	peroxisomal membrane protein 70 abcd3, putative [Ectocarpus siliculosus]	1	371
ZP_04645459.1	pG1 protein [Lactobacillus jensenii 269-3]	15	7759
ZP_07053941.1	pG1 protein [Listeria grayi DSM 20601]	1	519
ACI16050.1	p-glycoprotein [Bodo saltans]	27	12734
XP_829468.1	phenylalanyl-tRNA synthetase alpha chain, putative [Trypanosoma brucei]	1	490
CBH18459.1	phenylalanyl-tRNA synthetase alpha chain,putative [Trypanosoma brucei gambiense DAL972]	2	1006
YP_002417374.1	Phenylalanyl-tRNA synthetase beta chain [Vibrio splendidus LGP32]	1	526
EFZ29348.1	phosphatase 2C, putative [Trypanosoma cruzi]	1	529
CBH14461.1	phosphatidylcholine:ceramide cholinephosphotransferase 2, putative [Trypanosoma brucei gambiense DAL972]	3	1313
CAM42776.2	phosphatidylethanolaminen-methyltransferase-lik e protein [Leishmania braziliensis MHOM/BR/75/M2904]	1	509
XP_809743.1	phosphatidylinositol-4-phosphate 5-kinase, putative [Trypanosoma cruzi]	2	888
XP_002174664.1	phosphatidylserine decarboxylase proenzyme [Schizosaccharomyces japonicus yFS275]	4	1802
XP_002787562.1	phosphatidylserine decarboxylase, putative [Perkinsus marinus ATCC 50983]	1	497
XP_002340873.1	phosphatidylserine decarboxylase, putative [Talaromyces stipitatus ATCC 10500]	1	498
XP_809453.1	phosphodiesterase, putative [Trypanosoma cruzi]	3	1467
YP_003112762.1	phosphoesterase [Catenulispora acidiphila DSM 44928]	4	2002
YP_002941703.1	Phosphoglycerate kinase [Kosmotoga olearia TBF 19.5.1]	4	2108
P41762.1	phosphoglycerate kinase [Trypanosoma congolense]	1	824
EFZ31700.1	phosphoglycerate mutase protein, putative [Trypanosoma cruzi]	2	977
EFZ26118.1	phosphoinositide-binding protein, putative [Trypanosoma cruzi]	2	947
XP_002672983.1	phospholipase [Naegleria gruberi]	2	851
EFZ28615.1	phospholipid-translocating ATPase, putative [Trypanosoma cruzi]	1	409
YP_002418045.1	phosphopentomutase [Vibrio splendidus LGP32]	1	489
EFZ32032.1	phosphoprotein phosphatase, putative [Trypanosoma cruzi]	1	539
CBZ23632.1	phosphotyrosyl phosphate activator protein,putative [Leishmania mexicana MHOM/GT/2001/U1103]	1	533
EFZ30606.1	PIF1 helicase-like protein, putative [Trypanosoma cruzi]	1	500
XP_846254.1	polo-like protein kinase [Trypanosoma brucei brucei strain 927/4 GUTat10.1]	1	505
XP_821609.1	poly(A)-binding protein, putative [Trypanosoma cruzi]	1	615
XP_001562497.1	polyubiquitin [Leishmania braziliensis MHOM/BR/75/M2904]	1	104
XP_829056.1	polyubiquitin, putative [Trypanosoma brucei]	2	419
CBH13077.1	PPIase, putative [Trypanosoma brucei gambiense DAL972]	4	1971
ADI46543.1	predicted protein [Capsaspora owczarzaki ATCC 30864]	2	3117
EFW41328.1	predicted protein [Capsaspora owczarzaki ATCC 30864]	1	507
XP_001690290.1	predicted protein [Chlamydomonas reinhardtii]	1	494
XP_001693567.1	predicted protein [Chlamydomonas reinhardtii]	1	495
XP_001699913.1	predicted protein [Chlamydomonas reinhardtii]	2	756
BAJ95816.1	predicted protein [Hordeum vulgare subsp. vulgare]	1	491
BAJ99902.1	predicted protein [Hordeum vulgare subsp. vulgare]	4	1980
BAK00493.1	predicted protein [Hordeum vulgare subsp. vulgare]	1	490
BAK05935.1	predicted protein [Hordeum vulgare subsp. vulgare]	1	481
XP_001877979.1	predicted protein [Laccaria bicolor S238N-H82]	1	501
XP_001884426.1	predicted protein [Laccaria bicolor S238N-H82]	2	538
XP_001891177.1	predicted protein [Laccaria bicolor S238N-H82]	2	1016
XP_003055040.1	predicted protein [Micromonas pusilla CCMP1545]	4	1905
XP_003057643.1	predicted protein [Micromonas pusilla CCMP1545]	1	489
XP_003059384.1	predicted protein [Micromonas pusilla CCMP1545]	1	510
XP_003059958.1	predicted protein [Micromonas pusilla CCMP1545]	1	492
XP_003060168.1	predicted protein [Micromonas pusilla CCMP1545]	14	7154
XP_003062110.1	predicted protein [Micromonas pusilla CCMP1545]	1	537
XP_003062871.1	predicted protein [Micromonas pusilla CCMP1545]	1	496
XP_002499801.1	predicted protein [Micromonas sp. RCC299]	1	502
XP_002500104.1	predicted protein [Micromonas sp. RCC299]	1	523
XP_002501432.1	predicted protein [Micromonas sp. RCC299]	1	482
XP_002503243.1	predicted protein [Micromonas sp. RCC299]	1	506
XP_002505642.1	predicted protein [Micromonas sp. RCC299]	1	498
XP_002509397.1	predicted protein [Micromonas sp. RCC299]	3	1436
XP_001742044.1	predicted protein [Monosiga brevicollis MX1]	1	998
XP_001742956.1	predicted protein [Monosiga brevicollis MX1]	6	3030
XP_001743343.1	predicted protein [Monosiga brevicollis MX1]	1	495
XP_001743517.1	predicted protein [Monosiga brevicollis MX1]	1	513
XP_001748864.1	predicted protein [Monosiga brevicollis MX1]	2	761
XP_001748887.1	predicted protein [Monosiga brevicollis MX1]	1	489
XP_001749005.1	predicted protein [Monosiga brevicollis MX1]	1	441
XP_001749554.1	predicted protein [Monosiga brevicollis MX1]	1	465
XP_002667997.1	predicted protein [Naegleria gruberi]	1	491
XP_002669136.1	predicted protein [Naegleria gruberi]	1	496
XP_002669747.1	predicted protein [Naegleria gruberi]	1	507
XP_002672641.1	predicted protein [Naegleria gruberi]	2	1022
XP_002674268.1	predicted protein [Naegleria gruberi]	3	1511
XP_002678284.1	predicted protein [Naegleria gruberi]	1	677
XP_002678590.1	predicted protein [Naegleria gruberi]	2	1027
XP_002678981.1	predicted protein [Naegleria gruberi]	1	543
XP_002679205.1	predicted protein [Naegleria gruberi]	1	530
XP_002679863.1	predicted protein [Naegleria gruberi]	1	531
XP_002682325.1	predicted protein [Naegleria gruberi]	1	531
XP_002683274.1	predicted protein [Naegleria gruberi]	1	488
XP_001618200.1	predicted protein [Nematostella vectensis]	1	551
XP_001624088.1	predicted protein [Nematostella vectensis]	1	490
XP_001624571.1	predicted protein [Nematostella vectensis]	1	547
XP_001626154.1	predicted protein [Nematostella vectensis]	1	511
XP_001626190.1	predicted protein [Nematostella vectensis]	4	2025
XP_001627768.1	predicted protein [Nematostella vectensis]	1	512
XP_001629592.1	predicted protein [Nematostella vectensis]	1	507
XP_001629648.1	predicted protein [Nematostella vectensis]	1	1543
XP_001630149.1	predicted protein [Nematostella vectensis]	1	360
XP_001631402.1	predicted protein [Nematostella vectensis]	1	514
XP_001636001.1	predicted protein [Nematostella vectensis]	1	470
XP_001638407.1	predicted protein [Nematostella vectensis]	1	536
XP_001639143.1	predicted protein [Nematostella vectensis]	1	485
XP_001640547.1	predicted protein [Nematostella vectensis]	1	480
XP_001641536.1	predicted protein [Nematostella vectensis]	1	506
XP_961224.2	predicted protein [Neurospora crassa OR74A]	6	3011
XP_001418986.1	predicted protein [Ostreococcus lucimarinus CCE9901]	1	486
XP_001420212.1	predicted protein [Ostreococcus lucimarinus CCE9901]	1	493
XP_001421969.1	predicted protein [Ostreococcus lucimarinus CCE9901]	1	855
XP_002176683.1	predicted protein [Phaeodactylum tricornutum CCAP 1055/1]	2	1006
XP_002178333.1	predicted protein [Phaeodactylum tricornutum CCAP 1055/1]	2	980
XP_002178353.1	predicted protein [Phaeodactylum tricornutum CCAP 1055/1]	1	523
XP_002178626.1	predicted protein [Phaeodactylum tricornutum CCAP 1055/1]	1	245
XP_002180609.1	predicted protein [Phaeodactylum tricornutum CCAP 1055/1]	1	503
XP_002181363.1	predicted protein [Phaeodactylum tricornutum CCAP 1055/1]	4	773
XP_002181834.1	predicted protein [Phaeodactylum tricornutum CCAP 1055/1]	1	497
XP_002185251.1	predicted protein [Phaeodactylum tricornutum CCAP 1055/1]	1	507
XP_002186179.1	predicted protein [Phaeodactylum tricornutum CCAP 1055/1]	2	947
XP_002186312.1	predicted protein [Phaeodactylum tricornutum CCAP 1055/1]	4	1592
XP_002186461.1	predicted protein [Phaeodactylum tricornutum CCAP 1055/1]	7	3598
XP_001766709.1	predicted protein [Physcomitrella patens subsp. patens]	1	269
XP_001770944.1	predicted protein [Physcomitrella patens subsp. patens]	5	2094
XP_001770969.1	predicted protein [Physcomitrella patens subsp. patens]	1	254
XP_001776058.1	predicted protein [Physcomitrella patens subsp. patens]	1	517
XP_001782658.1	predicted protein [Physcomitrella patens subsp. patens]	1	498
XP_002302058.1	predicted protein [Populus trichocarpa]	1	516
XP_002319423.1	predicted protein [Populus trichocarpa]	7	3431
XP_002319425.1	predicted protein [Populus trichocarpa]	10	4868
XP_001591579.1	predicted protein [Sclerotinia sclerotiorum 1980 UF-70]	1	478
XP_002287939.1	predicted protein [Thalassiosira pseudonana CCMP1335]	1	258
XP_002288041.1	predicted protein [Thalassiosira pseudonana CCMP1335]	1	471
XP_002736857.1	PREDICTED: aldehyde dehydrogenase 3A2-like [Saccoglossus kowalevskii]	1	525
XP_002741716.1	PREDICTED: ankyrin 2,3/unc44-like [Saccoglossus kowalevskii]	1	478
XP_002709782.1	PREDICTED: ATP-binding cassette sub-family G member 8 [Oryctolagus cuniculus]	1	482
XP_002733157.1	PREDICTED: calmodulin-like [Saccoglossus kowalevskii]	12	5330
XP_236596.5	PREDICTED: collagen type VI alpha 4 [Rattus norvegicus]	1	493
XP_002939697.1	PREDICTED: cystatin-A-like [Xenopus (Silurana) tropicalis]	1	506
XP_001122114.1	PREDICTED: cysteine dioxygenase type 1-like [Apis mellifera]	5	2488
XP_002927642.1	PREDICTED: dynein heavy chain 3, axonemal-like [Ailuropoda melanoleuca]	1	356
XP_001120708.2	PREDICTED: dynein heavy chain 8, axonemal-like [Apis mellifera]	1	450
XP_001923900.1	PREDICTED: e3 ubiquitin-protein ligase HUWE1 isoform 2 [Danio rerio]	1	331
XP_002926830.1	PREDICTED: e3 ubiquitin-protein ligase HUWE1-like [Ailuropoda melanoleuca]	16	7470
XP_002717685.1	PREDICTED: EF-hand calcium binding domain 2-like [Oryctolagus cuniculus]	1	510
XP_002936253.1	PREDICTED: elongation of very long chain fatty acids protein 4-like [Xenopus (Silurana) tropicalis]	1	469
XP_003132080.1	PREDICTED: fatty aldehyde dehydrogenase-like [Sus scrofa]	3	1576
XP_003204686.1	PREDICTED: fibrocystin-like [Meleagris gallopavo]	1	498
XP_002736873.1	PREDICTED: Gamma-glutamyl hydrolase-like [Saccoglossus kowalevskii]	1	523
XP_001101173.2	PREDICTED: glutaminyl-peptide cyclotransferase [Macaca mulatta]	1	540
XP_002119162.1	PREDICTED: hypothetical protein [Ciona intestinalis]	2	994
XP_002124234.1	PREDICTED: hypothetical protein [Ciona intestinalis]	5	2462
XP_002125507.1	PREDICTED: hypothetical protein [Ciona intestinalis]	1	554
XP_002129176.1	PREDICTED: hypothetical protein [Ciona intestinalis]	1	511
XP_002168424.1	PREDICTED: hypothetical protein [Hydra magnipapillata]	1	1455
XP_002170103.1	PREDICTED: hypothetical protein [Hydra magnipapillata]	1	1455
XP_001520206.1	PREDICTED: hypothetical protein [Ornithorhynchus anatinus]	1	487
XP_002723895.1	PREDICTED: hypothetical protein [Oryctolagus cuniculus]	6	2851
XP_781898.1	PREDICTED: hypothetical protein [Strongylocentrotus purpuratus]	1	508
XP_783551.2	PREDICTED: hypothetical protein [Strongylocentrotus purpuratus]	1	182
XP_795504.2	PREDICTED: hypothetical protein [Strongylocentrotus purpuratus]	1	527
XP_002265154.1	PREDICTED: hypothetical protein [Vitis vinifera]	1	415
XP_002745811.1	PREDICTED: hypothetical protein LOC100406312 [Callithrix jacchus]	2	1000
XP_002916891.1	PREDICTED: hypothetical protein LOC100481827 [Ailuropoda melanoleuca]	1	978
XP_003086521.1	PREDICTED: hypothetical protein LOC100504874 [Mus musculus]	1	476
XP_003219246.1	PREDICTED: hypothetical protein LOC100567390 [Anolis carolinensis]	1	505
XP_003240730.1	PREDICTED: hypothetical protein LOC100569497 [Acyrthosiphon pisum]	9	4716
XP_003240470.1	PREDICTED: hypothetical protein LOC100575156 [Acyrthosiphon pisum]	1	516
XP_003212643.1	PREDICTED: importin subunit alpha-7-like [Meleagris gallopavo]	1	491
XP_001164214.1	PREDICTED: kinesin family member 1C isoform 1 [Pan troglodytes]	1	503
XP_002662484.2	PREDICTED: kinesin-like protein KIF1A-like [Danio rerio]	1	509
XP_003215502.1	PREDICTED: LOW QUALITY PROTEIN: pumilio homolog 2-like [Anolis carolinensis]	1	475
XP_003226863.1	PREDICTED: LOW QUALITY PROTEIN: scavenger receptor class F member 2-like [Anolis carolinensis]	1	291
XP_003214502.1	PREDICTED: methylmalonate-semialdehyde dehydrogenase [acylating], mitochondrial-like [Anolis carolinensis]	1	903
XP_696904.3	PREDICTED: multidrug resistance-associated protein 9-like [Danio rerio]	1	779
XP_003208022.1	PREDICTED: neurotrypsin-like [Meleagris gallopavo]	1	519
XP_002737490.1	PREDICTED: oxidation resistance 1-like [Saccoglossus kowalevskii]	2	1085
XP_003216656.1	PREDICTED: perilipin-2-like [Anolis carolinensis]	1	466
XP_001089478.1	PREDICTED: phospholipase B domain containing 1 [Macaca mulatta]	2	610
XP_002712687.1	PREDICTED: phospholipase B domain containing 1 [Oryctolagus cuniculus]	1	119
XP_001115891.1	PREDICTED: potassium/sodium hyperpolarization-activated cyclic nucleotide-gated channel 3 isoform 2 [Macaca mulatta]	1	468
XP_002936105.1	PREDICTED: pre-mRNA-processing-splicing factor 8 [Xenopus (Silurana) tropicalis]	1	497
XP_397069.2	PREDICTED: regucalcin-like [Apis mellifera]	1	518
XP_002739524.1	PREDICTED: secreted gel-forming mucin-like [Saccoglossus kowalevskii]	2	1033
XP_003215685.1	PREDICTED: sestrin-1-like [Anolis carolinensis]	1	452
XP_002738979.1	PREDICTED: short chain dehydrogenase/reductase family 16C, member 5-like [Saccoglossus kowalevskii]	1	477
XP_002130068.1	PREDICTED: similar to ADP-ribosylation factor-like protein 6-interacting protein 1 (ARL-6-interacting protein 1) (Aip-1) [Ciona intestinalis]	2	957
XP_002127866.1	PREDICTED: similar to AGAP003215-PA [Ciona intestinalis]	2	1046
XP_001201278.1	PREDICTED: similar to ankyrin 2,3/unc44, partial [Strongylocentrotus purpuratus]	1	1142
XP_001193775.1	PREDICTED: similar to ATPase II [Strongylocentrotus purpuratus]	2	1088
XP_002119571.1	PREDICTED: similar to ATPase type 13A3 [Ciona intestinalis]	4	1305
XP_002130762.1	PREDICTED: similar to brain-specific alpha actinin 1 isoform 3 [Ciona intestinalis]	1	496
XP_002130765.1	PREDICTED: similar to calcineurin b subunit [Ciona intestinalis]	3	1408
XP_002158871.1	PREDICTED: similar to calcium-binding protein [Hydra magnipapillata]	1	507
XP_001499760.2	PREDICTED: similar to Canalicular multispecific organic anion transporter 2 (ATP-binding cassette sub-family C member 3) (Multidrug resistance-associated protein 3) (Multi-specific organic anion transporter-D) (MOAT-D) [Equus caballus]	3	1449
XP_001376034.1	PREDICTED: similar to cathepsin A [Monodelphis domestica]	1	549
XP_002131390.1	PREDICTED: similar to CDK5 regulatory subunit associated protein 3 [Ciona intestinalis]	1	533
XP_001182950.1	PREDICTED: similar to CG15792-PD, partial [Strongylocentrotus purpuratus]	3	520
XP_002122006.1	PREDICTED: similar to CG2698 CG2698-PA [Ciona intestinalis]	1	489
XP_002120844.1	PREDICTED: similar to CG6650 CG6650-PA [Ciona intestinalis]	1	435
XP_002122429.1	PREDICTED: similar to chaperonin containing TCP1, subunit 7 (eta), partial [Ciona intestinalis]	1	498
XP_002120140.1	PREDICTED: similar to Cisplatin resistance-associated overexpressed protein [Ciona intestinalis]	1	507
XP_002122092.1	PREDICTED: similar to c-Maf-inducing protein [Ciona intestinalis]	1	494
XP_002128779.1	PREDICTED: similar to coatomer protein complex, subunit gamma 2, partial [Ciona intestinalis]	1	340
XP_002130261.1	PREDICTED: similar to cofactor D [Ciona intestinalis]	1	511
XP_002120393.1	PREDICTED: similar to cytochrome P450, family 2, subfamily f, polypeptide 2, partial [Ciona intestinalis]	2	1019
XP_002123129.1	PREDICTED: similar to cytosolic heat shock protein 90 beta [Ciona intestinalis]	1	248
XP_002123923.1	PREDICTED: similar to Deleted in polyposis 1-like 1 isoform 3 [Ciona intestinalis]	1	526
XP_001488535.2	PREDICTED: similar to delta-like 1 [Equus caballus]	1	1326
XP_002129017.1	PREDICTED: similar to DnaJ (Hsp40) homolog subfamily B member 5 [Ciona intestinalis]	1	1070
XP_002131017.1	PREDICTED: similar to EH-domain containing 3, like [Ciona intestinalis]	2	804
XP_001179836.1	PREDICTED: similar to endonuclease-reverse transcriptase [Strongylocentrotus purpuratus]	1	521
XP_001186727.1	PREDICTED: similar to endonuclease-reverse transcriptase [Strongylocentrotus purpuratus]	1	632
XP_002131801.1	PREDICTED: similar to FATty acid desaturase family member (fat-3) [Ciona intestinalis]	2	990
XP_002127679.1	PREDICTED: similar to ferritin protein isoform 3 [Ciona intestinalis]	4	1983
XP_002159840.1	PREDICTED: similar to GF20795 [Hydra magnipapillata]	8	4377
XP_002128510.1	PREDICTED: similar to Glutamate-rich WD repeat containing 1 [Ciona intestinalis]	1	469
XP_002121877.1	PREDICTED: similar to glutathione S-transferase I [Ciona intestinalis]	1	462
XP_002131224.1	PREDICTED: similar to Glyceraldehyde-3-phosphate dehydrogenase (GAPDH) [Ciona intestinalis]	1	501
XP_002125266.1	PREDICTED: similar to Golgin subfamily A member 1 (Golgin-97) [Ciona intestinalis]	1	487
XP_001916395.1	PREDICTED: similar to hCG2040151 [Equus caballus]	1	543
XP_418122.2	PREDICTED: similar to HL23 ribosomal protein [Gallus gallus]	1	569
XP_002121957.1	PREDICTED: similar to HrPET-1, partial [Ciona intestinalis]	1	559
XP_002121887.1	PREDICTED: similar to Lipin 1 [Ciona intestinalis]	1	491
XP_002124762.1	PREDICTED: similar to LOC432017 protein [Ciona intestinalis]	1	401
XP_002123744.1	PREDICTED: similar to major facilitator superfamily domain containing 7 [Ciona intestinalis]	2	849
XP_002131954.1	PREDICTED: similar to map kinase interacting kinase [Ciona intestinalis]	6	2877
XP_780217.2	PREDICTED: similar to MGC80539 protein [Strongylocentrotus purpuratus]	3	1506
XP_547119.2	PREDICTED: similar to MKL/myocardin-like protein 2 (Myocardin-related transcription factor B) (MRTF-B) (Megakaryoblastic leukemia 2) isoform 1 [Canis familiaris]	1	517
XP_002126485.1	PREDICTED: similar to Mps One Binder kinase activator-like 3 [Ciona intestinalis]	1	495
XP_002122169.1	PREDICTED: similar to myosin light chain kinase [Ciona intestinalis]	2	1101
XP_002131384.1	PREDICTED: similar to Na-K-Cl cotransporter isoform 2 [Ciona intestinalis]	1	475
XP_002123235.1	PREDICTED: similar to nonmuscle myosin heavy chain [Ciona intestinalis]	2	504
XP_797451.2	PREDICTED: similar to notch homolog [Strongylocentrotus purpuratus]	2	984
XP_002130666.1	PREDICTED: similar to PAP associated domain containing 1 [Ciona intestinalis]	1	480
XP_001501016.1	PREDICTED: similar to peroxiredoxin 1 [Equus caballus]	1	242
XP_002125053.1	PREDICTED: similar to predicted protein [Ciona intestinalis]	1	496
XP_002159035.1	PREDICTED: similar to predicted protein [Hydra magnipapillata]	1	475
XP_002159415.1	PREDICTED: similar to predicted protein [Hydra magnipapillata]	1	395
XP_002119670.1	PREDICTED: similar to predicted protein, partial [Ciona intestinalis]	2	930
XP_002162826.1	PREDICTED: similar to predicted protein, partial [Hydra magnipapillata]	1	705
XP_002131157.1	PREDICTED: similar to ptx1 [Ciona intestinalis]	1	527
XP_002124259.1	PREDICTED: similar to Putative actin-interacting protein 1 (AIP1) [Ciona intestinalis]	1	422
XP_002123933.1	PREDICTED: similar to Regulator of G-protein signaling 19 (RGS19) (G-alpha-interacting protein) (GAIP) [Ciona intestinalis]	1	446
XP_002121712.1	PREDICTED: similar to RING finger protein 157, partial [Ciona intestinalis]	1	544
XP_002128423.1	PREDICTED: similar to RNA binding motif protein 4 like [Ciona intestinalis]	1	537
XP_002129258.1	PREDICTED: similar to Sesn1 protein isoform 2 [Ciona intestinalis]	3	1416
XP_002132003.1	PREDICTED: similar to SFT2 domain containing 2 [Ciona intestinalis]	6	2963
XP_002121346.1	PREDICTED: similar to solute carrier family 39 (zinc transporter), member 12 [Ciona intestinalis]	1	483
XP_002120001.1	PREDICTED: similar to src kinase associated phosphoprotein 2, partial [Ciona intestinalis]	1	527
XP_002122828.1	PREDICTED: similar to sulfate transporter protein Mt-SLC-related [Ciona intestinalis]	1	183
XP_001371141.1	PREDICTED: similar to synapsin Ia [Monodelphis domestica]	1	570
XP_002128333.1	PREDICTED: similar to syntenin [Ciona intestinalis]	1	486
XP_002120135.1	PREDICTED: similar to Tax1 binding protein 1, partial [Ciona intestinalis]	1	532
XP_002121375.1	PREDICTED: similar to tetraspanin 9 (predicted) [Ciona intestinalis]	1	754
XP_418921.1	PREDICTED: similar to thiopurine methyltransferase [Gallus gallus]	1	520
XP_002126416.1	PREDICTED: similar to Trafficking protein particle complex subunit 4 (Synbindin) (TRS23 homolog) (Hematopoietic stem/progenitor cell protein 172) [Ciona intestinalis]	5	814
XP_793969.2	PREDICTED: similar to transmembrane 9 superfamily member 2 isoform 2 [Strongylocentrotus purpuratus]	1	460
XP_002128795.1	PREDICTED: similar to transmembrane emp24 protein transport domain containing 4 isoform 2 [Ciona intestinalis]	2	415
XP_002124337.1	PREDICTED: similar to Transmembrane protein 45B [Ciona intestinalis]	1	391
XP_002124104.1	PREDICTED: similar to Tumor differentially expressed 2 [Ciona intestinalis]	2	752
XP_001511777.1	PREDICTED: similar to type V P-type ATPase [Ornithorhynchus anatinus]	6	1924
XP_002128965.1	PREDICTED: similar to ubiquitin-conjugating enzyme E2, J1 (predicted) [Ciona intestinalis]	1	541
XP_002158365.1	PREDICTED: similar to WD repeat-containing protein 1-A (Actin-interacting protein 1-A) (xAIP1-A), partial [Hydra magnipapillata]	1	400
XP_002155510.1	PREDICTED: similar to zonadhesin [Hydra magnipapillata]	3	1595
XP_002735893.1	PREDICTED: Temporarily Assigned Gene name family member (tag-260)-like [Saccoglossus kowalevskii]	1	509
XP_003221781.1	PREDICTED: tryptophan 2,3-dioxygenase-like [Anolis carolinensis]	1	385
XP_002935050.1	PREDICTED: UPF0360 protein C11orf60 [Xenopus (Silurana) tropicalis]	1	454
XP_002732368.1	PREDICTED: WD repeat domain 65-like [Saccoglossus kowalevskii]	1	506
XP_002931652.1	PREDICTED: WD repeat-containing protein 65-like [Xenopus (Silurana) tropicalis]	1	504
ZP_02165951.1	probable 5'-nucleotidase precursor (signal peptide) protein [Hoeflea phototrophica DFL-43]	1	501
ZP_04822701.1	probable aldehyde dehydrogenase AldX [Clostridium botulinum E1 str. 'BoNT E Beluga']	1	177
YP_003376237.1	probable carbonic anhydrase protein [Xanthomonas albilineans]	1	519
YP_066833.1	probable cell division protein FtsH [Desulfotalea psychrophila LSv54]	1	405
XP_001563263.1	programmed cell death 6 protein-like protein [Leishmania braziliensis MHOM/BR/75/M2904]	8	3545
XP_803825.1	proliferative cell nuclear antigen (PCNA),putative [Trypanosoma brucei gambiense DAL972]	1	716
XP_001562394.1	proline oxidase, mitochondrial precursor-like protein [Leishmania braziliensis MHOM/BR/75/M2904]	1	365
CBH12029.1	proline oxidase, putative [Trypanosoma brucei gambiense DAL972]	1	494
XP_002286110.1	propionate coa-transferase [Thalassiosira pseudonana CCMP1335]	10	2038
XP_808230.1	proteasome alpha 5 subunit, putative [Trypanosoma cruzi]	1	478
EFZ26269.1	proteasome beta 2 subunit, putative [Trypanosoma cruzi]	1	860
EFZ27096.1	proteasome beta 5 subunit, putative [Trypanosoma cruzi]	1	493
EFZ28743.1	proteasome beta 7 subunit, putative [Trypanosoma cruzi]	1	507
XP_828455.1	proteasome regulatory ATPase subunit 2, putative [Trypanosoma brucei gambiense DAL972]	1	484
CBH17913.1	proteasome regulatory non-ATP-ase subunit 2,putative [Trypanosoma brucei gambiense DAL972]	9	4490
CBH17116.1	proteasome regulatory non-ATP-ase subunit 3,putative [Trypanosoma brucei gambiense DAL972]	5	2541
EFZ33587.1	proteasome regulatory non-ATPase subunit 5, putative [Trypanosoma cruzi]	4	1836
EFZ25762.1	proteasome regulatory non-ATPase subunit 8, putative [Trypanosoma cruzi]	1	385
CBZ24022.1	proteasome regulatory non-ATPase subunit,putative [Leishmania mexicana MHOM/GT/2001/U1103]	1	915
CBZ23735.1	proteasome regulatory non-ATP-ase subunit,putative [Leishmania mexicana MHOM/GT/2001/U1103]	1	487
CBZ29508.1	proteasome regulatory non-ATP-ase subunit,putative [Leishmania mexicana MHOM/GT/2001/U1103]	6	3021
XP_002261206.1	proteasome regulatory subunit, putative [Plasmodium knowlesi strain H]	11	4607
ADO28240.1	proteasome subunit alpha type-5 [Ictalurus furcatus]	1	226
ACO08383.1	Proteasome subunit beta type 1-A [Oncorhynchus mykiss]	1	393
XP_001690462.1	protein disulfide isomerase [Chlamydomonas reinhardtii]	1	532
ACI16059.1	protein kinase [Bodo saltans]	1	477
XP_001568501.1	protein kinase A catalytic subunit isoform 1 [Leishmania braziliensis MHOM/BR/75/M2904]	2	1259
XP_821924.1	protein kinase domain, putative [Trypanosoma cruzi]	1	498
CBH10006.1	protein kinase, putative [Trypanosoma brucei gambiense DAL972]	3	1518
CBH16635.1	protein kinase, putative [Trypanosoma brucei gambiense DAL972]	4	1917
EFZ24678.1	protein kinase, putative [Trypanosoma cruzi]	1	426
EFZ29571.1	protein kinase, putative [Trypanosoma cruzi]	3	1389
EFZ30484.1	protein kinase, putative [Trypanosoma cruzi]	5	2529
EFZ32333.1	protein kinase, putative [Trypanosoma cruzi]	1	519
EFZ33468.1	protein kinase, putative [Trypanosoma cruzi]	1	388
XP_804772.1	protein kinase, putative [Trypanosoma cruzi]	1	424
XP_809566.1	protein kinase, putative [Trypanosoma cruzi]	1	355
XP_810297.1	protein kinase, putative [Trypanosoma cruzi]	15	7411
XP_820968.1	protein kinase, putative [Trypanosoma cruzi]	2	1015
EFZ33348.1	protein phosphatase 2C, putative [Trypanosoma cruzi]	7	3461
XP_810418.1	protein phosphatase 2C, putative [Trypanosoma cruzi]	14	6508
XP_817072.1	protein phosphatase 2C, putative [Trypanosoma cruzi]	1	511
XP_817774.1	protein phosphatase 2C, putative [Trypanosoma cruzi]	3	922
XP_001563376.1	protein phosphatase 2C-like protein [Leishmania braziliensis MHOM/BR/75/M2904]	1	208
XP_001687689.1	protein phosphatase 2C-like protein [Leishmania major strain Friedlin]	1	520
CBZ24952.1	protein phosphatase 2C-like protein [Leishmania mexicana MHOM/GT/2001/U1103]	1	281
XP_001690473.1	protein phosphatase 5-like protein [Chlamydomonas reinhardtii]	1	321
EFZ24136.1	protein phosphatase, putative [Trypanosoma cruzi]	2	981
EFP88929.1	protein pyrABCN [Puccinia graminis f. sp. tritici CRL 75-36-700-3]	1	477
XP_813370.1	protein transport protein Sec23, putative [Trypanosoma cruzi]	1	496
CBH09756.1	protein transport protein Sec24C, putative [Trypanosoma brucei gambiense DAL972]	1	285
YP_003549096.1	protein; K12447 UDP-sugar pyrophosphorylase [Coraliomargarita akajimensis DSM 45221]	3	1425
ACD44938.1	protein-disulfide isomerase [Scylla paramamosain]	1	541
XP_843163.1	proteophosphoglycan 5 [Leishmania major strain Friedlin]	2	3592
CBH14584.1	PRP8 protein homologue [Trypanosoma brucei gambiense DAL972]	2	974
XP_845775.1	pseudouridylate synthase I, putative [Trypanosoma brucei brucei strain 927/4 GUTat10.1]	4	2025
EGG16113.1	P-type ATPase [Dictyostelium fasciculatum]	1	345
EFA74548.1	P-type ATPase [Polysphondylium pallidum PN500]	1	177
AAM55480.1	P-type-H+-ATPase [Trypanosoma brucei]	3	1468
AAQ84130.1	pumilio protein 1 [Trypanosoma cruzi]	1	494
AAQ84132.1	pumilio protein 3 [Trypanosoma cruzi]	1	468
NP_279597.1	purine phosphoribosyltransferase (adenine phosphoribosyltransferase, xanthine-guanine phosphoribosyltransferase) [Halobacterium salinarum R1]	2	1001
XP_001463096.1	putative 20S proteasome beta 6 subunit [Leishmania infantum JPCM5]	1	468
CBZ23187.1	putative 26S protease regulatory subunit [Leishmania mexicana MHOM/GT/2001/U1103]	1	766
XP_001566289.1	putative 2-oxoglutarate dehydrogenase, E2 component,dihydrolipoamide succinyltransferase [Leishmania braziliensis MHOM/BR/75/M2904]	2	984
XP_843116.1	putative 2-oxoisovalerate dehydrogenase beta subunit, mitochondrial precursor [Leishmania major strain Friedlin]	1	504
XP_001568732.1	putative 40S ribosomal protein S10 [Leishmania braziliensis MHOM/BR/75/M2904]	1	103
XP_001219016.1	putative 40S ribosomal protein S11 [Glossina morsitans morsitans]	1	504
XP_001562321.1	putative 40S ribosomal protein S16 [Leishmania braziliensis MHOM/BR/75/M2904]	1	229
CBZ30389.1	putative 40S ribosomal protein S19 protein [Leishmania mexicana MHOM/GT/2001/U1103]	1	501
XP_001464879.1	putative 60S ribosomal protein L10a [Leishmania infantum JPCM5]	2	1412
CBZ23781.1	putative 60S ribosomal protein L13 [Leishmania mexicana MHOM/GT/2001/U1103]	2	1070
CBZ25223.1	putative 60S ribosomal protein L21 [Leishmania mexicana MHOM/GT/2001/U1103]	1	495
CBZ26180.1	putative 60S ribosomal protein L22 [Leishmania mexicana MHOM/GT/2001/U1103]	4	1439
CBZ27538.1	putative 60S ribosomal protein L26 [Leishmania mexicana MHOM/GT/2001/U1103]	1	266
CBZ30716.1	putative 60S ribosomal protein L26 [Leishmania mexicana MHOM/GT/2001/U1103]	1	109
XP_001568477.1	putative 60S ribosomal protein L27A/L29 [Leishmania braziliensis MHOM/BR/75/M2904]	35	7300
XP_843293.1	putative 60S ribosomal protein L5 [Leishmania major strain Friedlin]	1	805
XP_001562251.1	putative 60S ribosomal protein L7 [Leishmania braziliensis MHOM/BR/75/M2904]	1	756
CBZ30879.1	putative 60S ribosomal subunit protein L31 [Leishmania mexicana MHOM/GT/2001/U1103]	1	137
XP_001561945.1	putative ABC transporter [Leishmania braziliensis MHOM/BR/75/M2904]	2	2129
CBZ24578.1	putative ABC transporter [Leishmania mexicana MHOM/GT/2001/U1103]	1	480
CBZ24580.1	putative ABC transporter [Leishmania mexicana MHOM/GT/2001/U1103]	1	464
CBZ25107.1	putative ABC transporter [Leishmania mexicana MHOM/GT/2001/U1103]	2	1664
YP_002778171.1	putative acetolactate synthase large subunit [Rhodococcus opacus B4]	1	496
XP_001567323.1	putative acetyl-CoA carboxylase [Leishmania braziliensis MHOM/BR/75/M2904]	1	467
XP_001682457.1	putative aconitase [Leishmania major strain Friedlin]	1	520
EFN72255.1	Putative actin-interacting protein 1 [Camponotus floridanus]	1	495
YP_001838477.1	Putative adenylate cyclase; putative membrane protein [Leptospira biflexa serovar Patoc strain 'Patoc 1 (Paris)']	1	509
XP_888607.1	putative adenylate kinase [Leishmania major strain Friedlin]	1	530
CBZ23327.1	putative adenylate kinase [Leishmania mexicana MHOM/GT/2001/U1103]	1	388
XP_888576.1	putative adenylosuccinate lyase [Leishmania major strain Friedlin]	1	417
CAM45216.2	putative alanyl-tRNA synthetase [Leishmania braziliensis MHOM/BR/75/M2904]	1	529
XP_001683305.1	putative alanyl-tRNA synthetase [Leishmania major strain Friedlin]	1	481
CBZ30994.1	putative amino acid permease [Leishmania mexicana MHOM/GT/2001/U1103]	1	496
XP_001568051.1	putative aminopeptidase [Leishmania braziliensis MHOM/BR/75/M2904]	3	1465
XP_843341.1	putative aminopeptidase P [Leishmania major strain Friedlin]	1	273
CBZ29828.1	putative ATP-binding cassette protein [Leishmania mexicana MHOM/GT/2001/U1103]	1	502
CBZ28195.1	putative ATP-binding cassette protein subfamily A, member 9 [Leishmania mexicana MHOM/GT/2001/U1103]	1	434
XP_001681591.1	putative ATP-binding cassette protein subfamily A,member4 [Leishmania major strain Friedlin]	2	658
XP_001685039.1	putative ATP-binding cassette protein subfamily D,member 2 [Leishmania major strain Friedlin]	1	759
CAM41648.2	putative ATP-dependent DEAD/H RNA helicase [Leishmania braziliensis MHOM/BR/75/M2904]	2	913
CAM44074.2	putative ATP-dependent RNA helicase [Leishmania braziliensis MHOM/BR/75/M2904]	1	493
CAJ08508.2	putative ATP-dependent RNA helicase [Leishmania major strain Friedlin]	1	506
XP_001687513.1	putative ATP-dependent RNA helicase [Leishmania major strain Friedlin]	4	2002
CBZ29424.1	putative ATP-dependent RNA helicase [Leishmania mexicana MHOM/GT/2001/U1103]	1	505
CBZ26710.1	putative axoneme central apparatus protein [Leishmania mexicana MHOM/GT/2001/U1103]	1	478
XP_848161.1	putative branched-chain amino acid aminotransferase [Leishmania major strain Friedlin]	2	986
CBZ29627.1	putative C-14 sterol reductase [Leishmania mexicana MHOM/GT/2001/U1103]	1	499
XP_001564893.1	putative calcineurin B subunit [Leishmania braziliensis MHOM/BR/75/M2904]	1	486
XP_001566964.1	putative calmodulin-related protein [Leishmania braziliensis MHOM/BR/75/M2904]	1	1108
CAM45338.2	putative calpain-like cysteine peptidase [Leishmania braziliensis MHOM/BR/75/M2904]	1	375
XP_001563662.1	putative carbamoyl-phosphate synthase [Leishmania braziliensis MHOM/BR/75/M2904]	1	213
CBZ25237.1	putative carbamoyl-phosphate synthase [Leishmania mexicana MHOM/GT/2001/U1103]	10	4638
XP_001462618.1	putative carboxylase [Leishmania infantum JPCM5]	2	1072
CBZ22988.1	putative carboxylase [Leishmania mexicana MHOM/GT/2001/U1103]	1	868
CBW26545.1	putative cation efflux transmembrane transport protein [Bacteriovorax marinus SJ]	1	494
CBZ29727.1	putative chaperonin alpha subunit [Leishmania mexicana MHOM/GT/2001/U1103]	2	992
XP_001682475.1	putative citrate synthase [Leishmania major strain Friedlin]	1	489
CBZ26008.1	putative clathrin heavy chain [Leishmania mexicana MHOM/GT/2001/U1103]	5	2250
XP_001564673.1	putative coatomer alpha subunit [Leishmania braziliensis MHOM/BR/75/M2904]	1	470
CAM39813.2	putative coatomer gamma subunit [Leishmania braziliensis MHOM/BR/75/M2904]	2	334
ZP_01066758.1	putative competence damage protein CinA [Vibrio sp. MED222]	3	1365
XP_001564153.1	putative C-terminal motor kinesin [Leishmania braziliensis MHOM/BR/75/M2904]	4	2010
CBZ25698.1	putative C-terminal motor kinesin [Leishmania mexicana MHOM/GT/2001/U1103]	1	469
CBZ29732.1	putative CYC2-like cyclin [Leishmania mexicana MHOM/GT/2001/U1103]	1	523
XP_001567006.1	putative cyclophilin 5 [Leishmania braziliensis MHOM/BR/75/M2904]	1	496
CBZ26949.1	putative cytochrome c oxidase subunit VI [Leishmania mexicana MHOM/GT/2001/U1103]	1	502
XP_001680910.1	putative cytochrome c1, heme protein,mitochondrial precursor [Leishmania major strain Friedlin]	1	691
ADI50077.1	putative deoxyribonuclease YcfH [Candidatus Odyssella thessalonicensis L13]	1	515
CBZ27118.1	putative dephospho-CoA kinase [Leishmania mexicana MHOM/GT/2001/U1103]	8	3771
XP_001568869.1	putative developmentally regulated GTP-binding protein 1 [Leishmania braziliensis MHOM/BR/75/M2904]	5	2431
XP_001565927.1	putative diacylglycerol acyltransferase [Leishmania braziliensis MHOM/BR/75/M2904]	1	487
XP_001685164.1	putative dihydroceramide synthase [Leishmania major strain Friedlin]	1	471
CBZ28611.1	putative DNA replication licensing factor [Leishmania mexicana MHOM/GT/2001/U1103]	1	484
XP_001682216.1	putative DNA-directed rna polymerase I largest subunit [Leishmania major strain Friedlin]	1	485
CAM38379.2	putative DNA-directed RNA polymerase III largest subunit [Leishmania braziliensis MHOM/BR/75/M2904]	3	616
XP_001469556.1	putative DNAJ domain protein [Leishmania infantum JPCM5]	3	1457
XP_001563393.1	putative dynein heavy chain [Leishmania braziliensis MHOM/BR/75/M2904]	3	1516
XP_001564629.1	putative dynein heavy chain [Leishmania braziliensis MHOM/BR/75/M2904]	1	495
XP_001683477.1	putative dynein heavy chain [Leishmania major strain Friedlin]	10	4695
CBZ24853.1	putative dynein heavy chain [Leishmania mexicana MHOM/GT/2001/U1103]	2	958
CBZ30501.1	putative dynein heavy chain [Leishmania mexicana MHOM/GT/2001/U1103]	3	1493
XP_001566153.1	putative electron-transfer-flavoprotein, alpha polypeptide [Leishmania braziliensis MHOM/BR/75/M2904]	2	895
CBZ28483.1	putative electron-transfer-flavoprotein, alpha polypeptide [Leishmania mexicana MHOM/GT/2001/U1103]	1	490
XP_001469488.1	putative endonuclease/exonuclease/phosphatase [Leishmania infantum JPCM5]	1	531
XP_001566843.1	putative endosomal trafficking protein RME-8 [Leishmania braziliensis MHOM/BR/75/M2904]	1	530
XP_001561513.1	putative eukaryotic initiation factor 4a [Leishmania braziliensis MHOM/BR/75/M2904]	1	1406
XP_001681442.1	putative eukaryotic translation initation factor 4 gamma [Leishmania major strain Friedlin]	1	776
CBZ29355.1	putative farnesyltransferase [Leishmania mexicana MHOM/GT/2001/U1103]	1	903
CBZ24932.1	putative fatty acid elongase [Leishmania mexicana MHOM/GT/2001/U1103]	1	508
CBZ23031.1	putative fatty acyl CoA syntetase 1 [Leishmania mexicana MHOM/GT/2001/U1103]	2	1005
XP_001565496.1	putative fatty-acid desaturase [Leishmania braziliensis MHOM/BR/75/M2904]	1	481
XP_001567012.1	putative FG-GAP repeat protein [Leishmania braziliensis MHOM/BR/75/M2904]	2	1057
XP_001563695.1	putative flagellar calcium-binding protein [Leishmania braziliensis MHOM/BR/75/M2904]	3	2245
XP_001563862.1	putative formin [Leishmania braziliensis MHOM/BR/75/M2904]	1	528
CAM45493.2	putative FtsJ cell division protein [Leishmania braziliensis MHOM/BR/75/M2904]	2	997
XP_001567706.1	putative glucosamine-6-phosphate isomerase [Leishmania braziliensis MHOM/BR/75/M2904]	3	1466
CBZ23576.1	putative glucosamine-fructose-6-phosphate aminotransferase [Leishmania mexicana MHOM/GT/2001/U1103]	1	477
CBZ23957.1	putative glucose regulated protein 94 [Leishmania mexicana MHOM/GT/2001/U1103]	2	1039
ADD95928.1	putative glutamate/leucine/phenylalanine/valine dehydrogenase [uncultured organism MedDCM-OCT-S04-C1]	1	1370
XP_001561971.1	putative glutamine synthetase [Leishmania braziliensis MHOM/BR/75/M2904]	2	1838
CBZ29005.1	putative glutamyl-tRNA synthetase [Leishmania mexicana MHOM/GT/2001/U1103]	1	490
XP_001470422.1	putative glutathione peroxidase-like protein [Leishmania infantum JPCM5]	1	483
CBZ25806.1	putative glycerol uptake protein [Leishmania mexicana MHOM/GT/2001/U1103]	2	965
CAM36745.2	putative glycerol-3-phosphate acyltransferase [Leishmania braziliensis MHOM/BR/75/M2904]	1	522
XP_001470269.1	putative glycosomal membrane protein [Leishmania infantum JPCM5]	1	730
XP_001565946.1	putative glycosomal phosphoenolpyruvate carboxykinase [Leishmania braziliensis MHOM/BR/75/M2904]	1	667
YP_144375.1	putative glycosyltransferase [Thermus thermophilus HB8]	2	1028
CBZ28340.1	putative GTP binding protein [Leishmania mexicana MHOM/GT/2001/U1103]	1	308
XP_001566870.1	putative heat shock 70-related protein 1,mitochondrial precursor [Leishmania braziliensis MHOM/BR/75/M2904]	1	214
CBZ30046.1	putative heat shock protein [Leishmania mexicana MHOM/GT/2001/U1103]	6	1222
XP_001564928.1	putative heat shock protein DNAJ [Leishmania braziliensis MHOM/BR/75/M2904]	1	603
YP_929350.1	putative hemoglobin [Shewanella amazonensis SB2B]	1	376
CBZ25384.1	putative histone H2A [Leishmania mexicana MHOM/GT/2001/U1103]	1	413
CBZ28988.1	putative homoserine kinase [Leishmania mexicana MHOM/GT/2001/U1103]	1	511
XP_001687149.1	putative isoleucyl-tRNA synthetase [Leishmania major strain Friedlin]	6	2976
XP_001684230.1	putative kynureninase [Leishmania major strain Friedlin]	1	510
ACU00618.1	putative lanosterol 14-alpha-demethylase [Leishmania mexicana MHOM/GT/2001/U1103]	1	518
XP_001568641.1	putative leucine carboxyl methyltransferase [Leishmania braziliensis MHOM/BR/75/M2904]	1	443
XP_001566312.1	putative membrane-bound acid phosphatase [Leishmania braziliensis MHOM/BR/75/M2904]	1	488
BAD20741.1	putative membrane-bound adenylyl cyclase [Euglena gracilis]	2	1165
XP_001561894.1	putative methylthioadenosine phosphorylase [Leishmania braziliensis MHOM/BR/75/M2904]	1	474
ABV25601.1	putative mitochondrial ADP/ATP translocase [Pyrocystis lunula]	1	1408
XP_001568693.1	putative Mitochondrial elongation factor G [Leishmania braziliensis MHOM/BR/75/M2904]	5	2332
XP_001568240.1	putative mitochondrial processing peptidase, beta subunit [Leishmania braziliensis MHOM/BR/75/M2904]	1	492
XP_001682592.1	putative mitogen-activated protein kinase [Leishmania major strain Friedlin]	1	514
XP_001681908.1	putative mitogen-activated protein kinase 7 [Leishmania major strain Friedlin]	1	500
CBZ26648.1	putative N-ethylmaleimide-sensitive factor [Leishmania mexicana MHOM/GT/2001/U1103]	1	486
EGE55499.1	putative nitrate/sulfonate/bicarbonate ABC transporter, permease protein [Rhizobium etli CNPAF512]	1	492
XP_001567031.1	putative nucleolar protein [Leishmania braziliensis MHOM/BR/75/M2904]	1	555
CBZ24334.1	putative nucleolar protein [Leishmania mexicana MHOM/GT/2001/U1103]	1	490
CBZ23369.1	putative nucleolar RNA helicase II [Leishmania mexicana MHOM/GT/2001/U1103]	1	220
ZP_01129801.1	putative nucleoside hydrolase [marine actinobacterium PHSC20C1]	1	482
CBZ30666.1	putative oligosaccharyl transferase subunit [Leishmania mexicana MHOM/GT/2001/U1103]	1	491
XP_001470165.1	putative p450 reductase [Leishmania infantum JPCM5]	1	449
CBZ23852.1	putative paraflagellar rod protein 1D [Leishmania mexicana MHOM/GT/2001/U1103]	7	2485
XP_001684947.1	putative PAS-domain containing phosphoglycerate kinase [Leishmania major strain Friedlin]	6	3136
ACS87806.1	putative p-glycoprotein [Crithidia sp. ATCC 30255]	2	959
CBZ28378.1	putative phopshatase [Leishmania mexicana MHOM/GT/2001/U1103]	1	360
XP_001566848.1	putative phospholipid-translocating P-type ATPase (flippase) [Leishmania braziliensis MHOM/BR/75/M2904]	25	3850
XP_001464736.1	putative polo-like protein kinase [Leishmania infantum JPCM5]	1	347
CBZ30966.1	putative poly(a) binding protein [Leishmania mexicana MHOM/GT/2001/U1103]	1	454
XP_001567415.1	putative profilin [Leishmania braziliensis MHOM/BR/75/M2904]	1	556
XP_001683135.1	putative proteasome alpha 2 subunit [Leishmania major strain Friedlin]	3	1487
XP_001687630.1	putative proteasome alpha 3 subunit [Leishmania major strain Friedlin]	1	480
XP_001565781.1	putative proteasome alpha 7 subunit [Leishmania braziliensis MHOM/BR/75/M2904]	2	1010
XP_001566047.1	putative proteasome beta 3 subunit [Leishmania braziliensis MHOM/BR/75/M2904]	3	1341
CBZ27022.1	putative proteasome regulatory ATPase subunit 1 [Leishmania mexicana MHOM/GT/2001/U1103]	9	3002
CBZ24797.1	putative proteasome regulatory ATPase subunit 2 [Leishmania mexicana MHOM/GT/2001/U1103]	1	507
CBZ27027.1	putative proteasome regulatory ATPase subunit 5 [Leishmania mexicana MHOM/GT/2001/U1103]	2	1017
XP_001563073.1	putative proteasome regulatory ATPase subunittcc1l8.3 [Leishmania braziliensis MHOM/BR/75/M2904]	1	749
XP_001465070.1	putative proteasome regulatory non-ATP-ase subunit [Leishmania infantum JPCM5]	1	493
XP_001684455.1	putative proteasome regulatory non-ATP-ase subunit 2 [Leishmania major strain Friedlin]	1	496
XP_001563444.1	putative protein kinase [Leishmania braziliensis MHOM/BR/75/M2904]	1	182
CAM66197.2	putative protein kinase [Leishmania infantum JPCM5]	3	1508
XP_001463496.1	putative protein kinase [Leishmania infantum JPCM5]	2	989
XP_001682303.1	putative protein kinase [Leishmania major strain Friedlin]	11	5460
XP_001685309.1	putative protein kinase [Leishmania major strain Friedlin]	1	482
XP_847914.1	putative protein kinase [Leishmania major strain Friedlin]	1	479
CBZ23826.1	putative protein kinase [Leishmania mexicana MHOM/GT/2001/U1103]	1	508
CBZ29572.1	putative protein kinase [Leishmania mexicana MHOM/GT/2001/U1103]	1	228
CBZ29975.1	putative protein kinase [Leishmania mexicana MHOM/GT/2001/U1103]	1	437
XP_001567684.1	putative protein phosphatase 2A catalytic subunit [Leishmania braziliensis MHOM/BR/75/M2904]	6	2908
XP_001567370.1	putative protein transport protein Sec13 [Leishmania braziliensis MHOM/BR/75/M2904]	8	3800
CBZ24346.1	putative protein transport protein Sec23 [Leishmania mexicana MHOM/GT/2001/U1103]	1	500
XP_843161.1	putative proteophosphoglycan ppg3 [Leishmania major strain Friedlin]	1	774
CAC80899.1	putative proton-translocating inorganic pyrophosphatase [Leptomonas ctenocephali]	1	290
XP_001563826.1	putative P-type ATPase [Leishmania braziliensis MHOM/BR/75/M2904]	1	494
XP_001564900.1	putative pumillio protein 3 [Leishmania braziliensis MHOM/BR/75/M2904]	1	455
XP_001470353.1	putative putative glycine dehydrogenase [Leishmania infantum JPCM5]	2	1018
ACS87907.1	putative rac serine-threonine kinase [Leptomonas seymouri]	1	481
XP_001565810.1	putative ribokinase [Leishmania braziliensis MHOM/BR/75/M2904]	1	487
XP_001566127.1	putative ribonucleoside-diphosphate reductase large chain [Leishmania braziliensis MHOM/BR/75/M2904]	1	717
XP_001468007.1	putative ribosomal protein L3 [Leishmania infantum JPCM5]	1	855
XP_001566416.1	putative RNA-binding protein [Leishmania braziliensis MHOM/BR/75/M2904]	1	533
CBZ14635.1	putative RNA-binding regulatory protein [Leishmania braziliensis MHOM/BR/75/M2904]	1	507
BAB33421.1	putative senescence-associated protein [Pisum sativum]	4	2415
XP_001562591.1	putative serine/threonine kinase [Leishmania braziliensis MHOM/BR/75/M2904]	1	510
XP_001562476.1	putative serine/threonine protein phosphatase [Leishmania braziliensis MHOM/BR/75/M2904]	1	506
XP_001465513.1	putative serine/threonine-protein kinase [Leishmania infantum JPCM5]	4	2012
CBZ26928.1	putative serine/threonine-protein kinase [Leishmania mexicana MHOM/GT/2001/U1103]	1	516
CBZ24465.1	putative seryl-tRNA synthetase [Leishmania mexicana MHOM/GT/2001/U1103]	1	507
CBZ28667.1	putative sodium/sulphate symporter [Leishmania mexicana MHOM/GT/2001/U1103]	3	1442
XP_001469832.1	putative sterol 24-c-methyltransferase [Leishmania infantum JPCM5]	1	1376
XP_001565895.1	putative T-complex protein 1, beta subunit [Leishmania braziliensis MHOM/BR/75/M2904]	3	1513
CBZ30936.1	putative T-complex protein 1, eta subunit [Leishmania mexicana MHOM/GT/2001/U1103]	1	801
XP_001683466.1	putative T-complex protein 1, gamma subunit [Leishmania major strain Friedlin]	26	12797
CBZ26555.1	putative T-complex protein 1, theta subunit [Leishmania mexicana MHOM/GT/2001/U1103]	2	1051
XP_001468953.1	putative threonyl-tRNA synthetase [Leishmania infantum JPCM5]	1	488
CBZ27539.1	putative transketolase [Leishmania mexicana MHOM/GT/2001/U1103]	2	1015
CBJ40314.1	putative tryptophan-2,3-dioxygenase oxidoreductase protein (tdo1) [Ralstonia solanacearum CMR15]	2	934
CBZ24991.1	putative ubiquitin/ribosomal protein S27a [Leishmania mexicana MHOM/GT/2001/U1103]	2	789
XP_001568403.1	putative ubiquitin-activating enzyme e1 [Leishmania braziliensis MHOM/BR/75/M2904]	1	496
XP_001568232.1	putative ubiquitin-conjugating enzyme e2 [Leishmania braziliensis MHOM/BR/75/M2904]	1	424
XP_001686533.1	putative Unc104-like kinesin [Leishmania major strain Friedlin]	1	501
XP_001567855.1	putative vacuolar ATP synthase [Leishmania braziliensis MHOM/BR/75/M2904]	9	4449
XP_001566290.1	putative vacuolar ATP synthase subunit b [Leishmania braziliensis MHOM/BR/75/M2904]	1	313
XP_001563986.1	putative vacuolar ATP synthase subunit c [Leishmania braziliensis MHOM/BR/75/M2904]	1	502
XP_001567142.1	putative vacuolar-type proton translocating pyrophosphatase 1 [Leishmania braziliensis MHOM/BR/75/M2904]	7	2902
XP_001684921.1	putative valyl-tRNA synthetase [Leishmania major strain Friedlin]	4	1326
XP_001562065.1	putative vesicle-associated membrane protein [Leishmania braziliensis MHOM/BR/75/M2904]	1	450
CBZ29046.1	putative V-type ATPase, C subunit [Leishmania mexicana MHOM/GT/2001/U1103]	1	482
XP_001564524.1	putative zinc carboxypeptidase [Leishmania braziliensis MHOM/BR/75/M2904]	1	477
ZP_05056643.1	Pyridine nucleotide-disulphide oxidoreductase domain protein [Verrucomicrobiae bacterium DG1235]	1	507
NP_594982.1	pyridoxine biosynthesis protein [Schizosaccharomyces pombe]	1	484
ZP_08036569.1	pyrroline-5-carboxylate reductase [Treponema phagedenis F0421]	1	292
XP_828553.1	pyruvate dehydrogenase (lipoamide) kinase, putative [Trypanosoma brucei]	6	3029
XP_844060.1	RAB GDP dissociation inhibitor alpha, putative [Trypanosoma brucei gambiense DAL972]	1	753
ACI15910.1	Rab1 [Bodo saltans]	1	500
EFZ00855.1	Rab5-like protein ypt51 [Metarhizium anisopliae ARSEF 23]	1	533
XP_002788627.1	Rab7, putative [Perkinsus marinus ATCC 50983]	1	501
XP_001769909.1	Rab7/RabG-family small GTPase [Physcomitrella patens subsp. patens]	1	501
XP_002954753.1	RabB/Rab2 [Volvox carteri f. nagariensis]	1	494
XP_807627.1	rab-like GTPase activating protein, putative [Trypanosoma cruzi]	1	484
AAO72729.1	Rad51 [Trypanosoma cruzi]	1	480
CBH15351.1	RBSR4 [Trypanosoma brucei gambiense DAL972]	1	463
NP_180861.1	receptor like protein 24 [Arabidopsis thaliana]	1	468
XP_807490.1	receptor-type adenylate cyclase, putative [Trypanosoma cruzi]	1	624
ZP_07977462.1	regulatory protein [Streptomyces sp. SA3_actG]	1	538
EFZ26065.1	reiske iron-sulfur protein precursor, putative [Trypanosoma cruzi]	1	1063
EFZ29763.1	replication factor A, 51kDa subunit, putative [Trypanosoma cruzi]	1	876
EGD78125.1	response regulator receiver protein [Salpingoeca sp. ATCC 50818]	1	462
CAB41693.1	reverse transcriptase [Trypanosoma cruzi]	1	527
NP_956365.2	Rhesus blood group, B glycoprotein [Danio rerio]	2	1002
XP_809055.1	ribonuclease, putative [Trypanosoma cruzi]	1	503
CBH11101.1	ribonucleoprotein p18, mitochondrial precursor,putative [Trypanosoma brucei gambiense DAL972]	1	306
EFZ31650.1	ribose-phosphate pyrophosphokinase, putative [Trypanosoma cruzi]	1	445
BAB39163.1	ribosomal P0 subunit protein [Trypanosoma congolense]	3	1365
XP_845621.1	ribosomal protein L15, putative [Trypanosoma brucei gambiense DAL972]	2	4175
XP_805416.1	ribosomal protein L15, putative [Trypanosoma cruzi]	1	683
XP_815044.1	ribosomal protein L18, putative [Trypanosoma cruzi]	1	272
XP_804713.1	ribosomal protein L24, putative [Trypanosoma cruzi]	1	421
XP_809804.1	ribosomal protein L27, putative [Trypanosoma cruzi]	2	477
EFZ28579.1	ribosomal protein L35A, putative [Trypanosoma cruzi]	1	492
XP_001416866.1	Ribosomal protein S20, component of cytosolic 80S ribosome and 40S small subunit [Ostreococcus lucimarinus CCE9901]	1	670
CBH15269.1	ribosomal protein S25, putative [Trypanosoma brucei gambiense DAL972]	2	814
XP_809696.1	ribosomal protein S4-like protein [Trypanosoma cruzi]	2	1749
EFZ29364.1	ribosomal RNA adenine dimethylase family protein, putative [Trypanosoma cruzi]	1	364
CBH11938.1	ribosomal RNA assembly protein, putative [Trypanosoma brucei gambiense DAL972]	1	526
EFZ23992.1	ribosomal RNA processing protein 6, putative [Trypanosoma cruzi]	1	508
Q8VCI0.1	RIKEN cDNA 1100001H23 gene [Mus musculus]	1	402
XP_001847450.1	ring finger protein [Culex quinquefasciatus]	1	426
EFZ29230.1	RIO kinase-like protein [Trypanosoma cruzi]	1	502
XP_002520700.1	RNA binding protein, putative [Ricinus communis]	1	516
CBZ23720.1	RNA binding protein-like protein [Leishmania mexicana MHOM/GT/2001/U1103]	1	567
EFZ32923.1	RNA helicase, putative [Trypanosoma cruzi]	2	1005
XP_808002.1	RNA helicase, putative [Trypanosoma cruzi]	4	1931
EFZ24178.1	RNA polymerase I second largest subunit, putative [Trypanosoma cruzi]	1	509
CBZ27630.1	RNA polymerase I second largest subunit,putative [Leishmania mexicana MHOM/GT/2001/U1103]	3	1375
CBH16946.1	RNA polymerase I second largest subunit,putative [Trypanosoma brucei gambiense DAL972]	1	522
YP_246509.1	RNA polymerase sigma-32 factor [Rickettsia felis URRWXCal2]	1	484
XP_845712.1	RNA-binding protein, putative [Trypanosoma brucei gambiense DAL972]	1	512
EFZ26086.1	RNA-binding protein, putative [Trypanosoma cruzi]	1	516
XP_811333.1	RNA-binding protein, putative [Trypanosoma cruzi]	2	1032
XP_001565550.1	RNA-binding protein, putative, UPB1 [Leishmania braziliensis MHOM/BR/75/M2904]	1	265
XP_812800.1	RNA-editing complex protein MP100, putative [Trypanosoma cruzi]	1	503
XP_001891902.1	rRNA promoter binding protein, putative [Brugia malayi]	2	1078
EFZ28645.1	RuvB-like DNA helicase, putative [Trypanosoma cruzi]	1	518
XP_829023.1	S-adenosylhomocysteine hydrolase, putative [Trypanosoma brucei gambiense DAL972]	1	808
XP_806553.1	S-adenosylmethionine decarboxylase proenzyme, putative [Trypanosoma cruzi]	1	738
XP_805030.1	S-adenosylmethionine synthetase, putative [Trypanosoma cruzi]	1	769
BAC53586.1	sarco-endoplasimc reticulum calcium ATPase [Halocynthia roretzi]	3	1323
XP_812028.1	sarcoplasmic reticulum glycoprotein, putative [Trypanosoma cruzi]	1	506
ABM84461.1	scavenger receptor class B, member 2 [synthetic construct]	1	526
XP_828697.1	SEC61-like (pretranslocation process) protein,putative [Trypanosoma brucei gambiense DAL972]	1	947
ZP_07015672.1	SEC-C motif domain protein [Desulfonatronospira thiodismutans ASO3-1]	1	476
ZP_05525160.1	secreted penicillin binding protein [Streptomyces lividans TK24]	2	798
XP_002405249.1	secreted protein, putative [Ixodes scapularis]	1	512
XP_002368965.1	sedoheptulose-1,7 bisphosphatase, putative [Toxoplasma gondii VEG]	1	498
ADI46882.1	SelEFf [Volvox carteri f. nagariensis]	1	449
XP_001900327.1	Senescence-associated protein, putative [Brugia malayi]	1	487
XP_002768024.1	senescence-associated protein, putative [Perkinsus marinus ATCC 50983]	1	526
ADX97097.1	sequestosome 1 [Perca flavescens]	1	396
ACI15917.1	serine carboxylase [Bodo saltans]	2	935
EGD73922.1	serine carboxypeptidase CBP1 [Salpingoeca sp. ATCC 50818]	1	516
XP_001687732.1	serine hydroxymethyltranferase (SHMT-S) [Leishmania major strain Friedlin]	1	538
EGD74273.1	serine hydroxymethyltransferase [Salpingoeca sp. ATCC 50818]	1	388
NP_001130812.1	serine incorporator 3 [Zea mays]	4	1852
XP_002896013.1	serine/threonine protein kinase [Phytophthora infestans T30-4]	1	499
EFZ32168.1	serine/threonine protein kinase, putative [Trypanosoma cruzi]	1	437
EFZ25622.1	serine/threonine protein phosphatase, putative [Trypanosoma cruzi]	1	422
XP_814591.1	serine/threonine protein phosphatase, putative [Trypanosoma cruzi]	9	3809
CBZ24657.1	serine/threonine protein phosphatase-like protein [Leishmania mexicana MHOM/GT/2001/U1103]	1	518
YP_004347043.1	serine/threonine-protein kinase [Lausannevirus]	2	987
EFZ29581.1	serine/threonine-protein kinase A, putative [Trypanosoma cruzi]	11	3472
XP_806810.1	serine/threonine-protein kinase A, putative [Trypanosoma cruzi]	1	484
EFW42633.1	serine/threonine-protein kinase gad8 [Capsaspora owczarzaki ATCC 30864]	4	1748
CBH10659.1	serine/threonine-protein phosphatase PP1,pseudogene, putative [Trypanosoma brucei gambiense DAL972]	1	533
ACI15987.1	serine-threonine kinase [Bodo saltans]	1	741
EFW42343.1	shaker cognate l-PA [Capsaspora owczarzaki ATCC 30864]	1	519
XP_001701537.1	short chain dehydrogenase/reductase [Chlamydomonas reinhardtii]	1	471
CBH16378.1	short-chain dehydrogenase, putative [Trypanosoma brucei gambiense DAL972]	1	523
EGD83344.1	short-chain dehydrogenase/reductase SDR [Salpingoeca sp. ATCC 50818]	1	499
ABS01292.1	similar to activated kinase C receptor [Trypanosoma carassii]	1	1028
EFZ33202.1	small GTP-binding protein Rab11, putative [Trypanosoma cruzi]	1	483
CBN08642.1	small nucleolar RNA, C/D box 73A [Microcosmus squamiger]	1	504
ACU55155.1	sodium/potassium ATPase alpha subunit [Convoluta convoluta]	4	1979
EGD75712.1	sodium/potassium-transporting ATPase subunit alpha-B [Salpingoeca sp. ATCC 50818]	1	486
ACJ05390.1	soluble guanylate cyclase [Chlamydomonas reinhardtii]	23	11270
EFZ32522.1	soluble N-ethylmaleimide sensitive factor (NSF) attachment protein, putative [Trypanosoma cruzi]	2	1044
XP_001610619.1	splicing factor, putative [Babesia bovis]	2	936
YP_001487367.1	spore amino acid ABC superfamily ATP binding cassette transporter, binding protein [Bacillus pumilus SAFR-032]	5	1590
ABU55002.1	squalene epoxidase [Hypholoma sublateritium]	1	543
XP_001561881.1	sre-2/carboxylate carrier-like protein [Leishmania braziliensis MHOM/BR/75/M2904]	1	491
EFZ31611.1	stress-induced protein sti1, putative [Trypanosoma cruzi]	1	477
CBH15818.1	succinyl-CoA ligase [GDP-forming] beta-chain,putative [Trypanosoma brucei gambiense DAL972]	16	7795
CBH09882.1	succinyl-CoA synthetase alpha subunit, putative [Trypanosoma brucei gambiense DAL972]	1	501
XP_001682173.1	sucrose-phosphate synthase-like protein [Leishmania major strain Friedlin]	1	518
CBZ25274.1	sucrose-phosphate synthase-like protein [Leishmania mexicana MHOM/GT/2001/U1103]	1	508
XP_002376773.1	sugar transporter, putative [Aspergillus flavus NRRL3357]	1	488
YP_002418326.1	Sulfate adenylate transferase subunit 1 [Vibrio splendidus LGP32]	1	475
ZP_04615861.1	Sulfite reductase [NADPH] flavoprotein alpha-component [Yersinia ruckeri ATCC 29473]	1	221
YP_004277452.1	sulfite reductase NADPH flavoprotein alpha-component [Agrobacterium sp. H13-3]	2	972
ZP_08253366.1	sulfite reductase subunit alpha [Plautia stali symbiont]	1	169
YP_004261800.1	sulphate transporter [Cellulophaga lytica DSM 7489]	1	490
YP_001548276.1	sulphate transporter [Methanococcus maripaludis C6]	9	4420
ZP_06076968.1	surface antigen BspA [Bacteroides sp. 2_1_33B]	3	1542
XP_001320690.1	surface antigen BspA-like [Trichomonas vaginalis G3]	1	512
XP_805592.1	surface protease GP63, putative [Trypanosoma cruzi]	1	981
XP_811201.1	surface protease GP63, putative [Trypanosoma cruzi]	2	1014
XP_821023.1	surface protease GP63, putative [Trypanosoma cruzi]	1	516
XP_806440.1	synaptobrevin-type transport protein, putative [Trypanosoma cruzi]	1	489
CAM43219.2	TATE DNA Transposon [Leishmania braziliensis MHOM/BR/75/M2904]	2	972
CBZ14686.1	TATE DNA Transposon [Leishmania braziliensis MHOM/BR/75/M2904]	1	447
CAM42017.2	TATE DNA transposons [Leishmania braziliensis MHOM/BR/75/M2904]	1	405
XP_828274.1	T-complex protein 1, beta subunit, putative [Trypanosoma brucei gambiense DAL972]	1	476
XP_810036.1	T-complex protein 1, beta subunit, putative [Trypanosoma cruzi]	1	332
CAA40250.1	tecR [Actinoplanes teichomyceticus ATCC 31121]	1	506
EFZ23879.1	terbinafine resistance locus protein (yip1), putative [Trypanosoma cruzi]	1	437
EFZ24540.1	tetratricopeptide repeat domain protein [Trypanosoma cruzi]	2	972
ZP_05048685.1	Tetratricopeptide repeat family [Nitrosococcus oceani AFC27]	1	475
XP_829025.1	TGF-beta receptor interacting protein 1 [Trypanosoma brucei gambiense DAL972]	1	501
CBZ29972.1	thiamine biosynthesis-like protein [Leishmania mexicana MHOM/GT/2001/U1103]	1	196
CBH11011.1	threonyl-tRNA synthetase, putative [Trypanosoma brucei gambiense DAL972]	1	494
EGD77990.1	thymidylate synthase [Salpingoeca sp. ATCC 50818]	1	462
NP_001037789.1	Topoisomerase (DNA) I, like [Danio rerio]	1	492
CAJ00236.1	TPA: endonuclease-reverse transcriptase [Schistosoma mansoni]	1	630
NP_001041452.1	TPA: zinc finger protein [Ciona intestinalis]	1	543
NP_001123334.1	TPA: zinc finger protein [Ciona intestinalis]	10	4991
DAA01902.1	TPA_inf: RTN-C1 [Ciona intestinalis]	4	1595
NP_001015008.1	Transcription elongation factor A (SII), 3 [Rattus norvegicus]	2	979
XP_001683537.1	transcription elongation factor-like protein [Leishmania major strain Friedlin]	2	994
BAE06363.1	transcription factor protein [Ciona intestinalis]	1	521
NP_001071731.1	transcription factor protein [Ciona intestinalis]	4	1952
NP_001121578.1	transcription factor protein [Ciona intestinalis]	1	542
XP_847661.1	transcription factor-like protein [Leishmania major strain Friedlin]	1	507
NP_001027712.1	transglutiminase [Ciona intestinalis]	2	1029
XP_002511356.1	Transitional endoplasmic reticulum ATPase, putative [Ricinus communis]	1	559
AAC02215.1	Transitional endoplasmic reticulum ATPase,putative [Trypanosoma brucei gambiense DAL972]	16	7706
XP_806322.1	transketolase, putative [Trypanosoma cruzi]	1	736
ZP_02374960.1	translation initiation factor IF-2 [Burkholderia thailandensis Bt4]	1	508
CBH09468.1	translation initiation factor IF-2, putative [Trypanosoma brucei gambiense DAL972]	1	495
[truncated: 226 more rows]

## Sheet: final KOG
	Table S1. Functional categorization of putative genes of kinetoplastids origin accoding to eukaryotic clusters of orthologous groups (KOG)
	Accession No.	KOG ID	Function	KOG name	No. of Query
	EFZ27842.1	KOG1475	A	Ribosomal protein RPL1/RPL2/RL4L4	6
	XP_804516.1	KOG1475	A	Ribosomal protein RPL1/RPL2/RL4L4	1
	EFZ25984.1	KOG0948	A	Nuclear exosomal RNA helicase MTR4	2
	EFZ26975.1	KOG0326	A	ATP-dependent RNA helicase	4
	EFZ31702.1	KOF0334	A	RNA helicase	6
	EFZ32110.1	KOG0331	A	ATP-dependent RNA helicase	2
	XP_810859.1	KOG0330	A	ATP-dependent RNA helicase	1
	XP_811713.1	KOG0331	A	ATP-dependent RNA helicase	1
	EFZ25769.1	KOG0335	A	ATP-dependent RNA helicase	1
	EFZ26192.1	KOG0335	A	ATP-dependent RNA helicase	1
	EFZ29418.1	LOG0920	A	ATP-dependent RNA helicase A	17
	EFZ32972.1	KOG0304	A	mRNA deadenylase subunit	1
	EFZ25784.1	KOG1596	A	Fibrillarin and related nucleolar RNA-binding proteins	1
	EFZ33124.1	KOG1040	A	Polyadenylation factor I complex	4
	EFZ28014.1	KOG1190	A	Polypyrimidine tract-binding protein	1
	EFZ26265.1	KOG0268	A	Sof1-like rRNA processing protein (contains WD40 repeats)	1
	EFZ24124.1	KOG3763	A	mRNA export factor TAP/MEX67	2
	XP_811067.1	KOG2481	A	Protein required for normal rRNA processing	1
	XP_811217.1	KOG4209	A	Splicing factor RNPS1	1
	XP_816186.1	KOG3763	A	mRNA export factor TAP/MEX67	2
	EFZ32923.1	KOG0952	A	DNA/RNA helicase MER3/SLH1	2
	XP_808002.1	KOG0329	A	ATP-dependent RNA helicase	4
	CBH14584.1	KOG1795	A	U5 snRNP spliceosome subunit	2
	CBH15351.1	KOG0120	A	Splicing factor U2AF	1
	CBH14655.1	KOG0922	A	DEAH-box RNA helicase	1
	CBH17145.1	KOG3763	A	mRNA export factor TAP/MEX67	16
	XP_845112.1	KOG0331	A	ATP-dependent RNA helicase	1
	CBH10557.1	KOG0337	A	ATP-dependent RNA helicase	2
	CBH15123.1	KOG0342	A	ATP-dependent RNA helicase pitchoune	2
	CBH15678.1	KOG0330	A	ATP-dependent RNA helicase	1
	EFZ29364.1	KOG0820	A	Ribosomal RNA adenine dimethylase	1
	XP_845399.1	KOG2781	A	U3 small nucleolar ribonucleoprotein (snoRNP) component	4
	CBZ29424.1	KOG0335	A	ATP-dependent RNA helicase	1
	CBZ23369.1	KOG0331	A	ATP-dependent RNA helicase	1
	XP_001683397.1	KOG1272	A	WD40-repeat-containing subunit of the 18S rRNA processing complex	2
	CAJ08508.2	KOG0335	A	ATP-dependent RNA helicase	1
	XP_001687513.1	KOG0340	A	ATP-dependent RNA helicase	4
	XP_001470109.1	KOG3117	A	Protein involved in rRNA processing	2
	CAM69676.2	KOG1475	A	Ribosomal protein RPL1/RPL2/RL4L4	1
	CBZ36044.1	KOG0820	A	Ribosomal RNA adenine dimethylase	1
	XP_001466257.1	KOG2749	A	mRNA cleavage and polyadenylation factor IA/II complex	1
	XP_001469714.1	KOG1596	A	Fibrillarin and related nucleolar RNA-binding proteins	1
	XP_001469862.1	KOG0816	A	Protein involved in mRNA turnover	2
	XP_001563691.1	KOG3911	A	Nucleolar protein NOP52/RRP1	1
	XP_001565901.1	KOG0330	A	ATP-dependent RNA helicase	1
	XP_001567031.1	KOG1122	A	tRNA and rRNA cytosine-C5-methylase (nucleolar protein NOL1/NOP2)	1
	CAM41648.2	KOG0331	A	ATP-dependent RNA helicase	2
	CAM44074.2	KOG0948	A	Nuclear exosomal RNA helicase MTR4	1
	XP_001565550.1	KOG0145	A	RNA-binding protein ELAV/HU (RRM superfamily)	1
	XP_821896.1	KOG0452	AJ	RNA-binding translational regulator IRP (aconitase superfamily)	1
	XP_821609.1	KOG0123	AJ	Polyadenylate-binding protein (RRM superfamily)	1
	XP_803838.1	KOG2572	AJ	Ribosome biogenesis protein - Nop58p/Nop5p	1
	CBH13400.1	KOG2573	AJ	Ribosome biogenesis protein - Nop56p/Sik1p	1
	XP_827237.1	KOG0123	AJ	Polyadenylate-binding protein (RRM superfamily)	1
	CBZ24334.1	KOG2573	AJ	Ribosome biogenesis protein - Nop56p/Sik1p	1
	CBZ30966.1	KOG0123	AJ	Polyadenylate-binding protein (RRM superfamily)	1
	XP_001682457.1	KOG0452	AJ	RNA-binding translational regulator IRP (aconitase superfamily)	1
	CAM72432.2	KOG0123	AJ	Polyadenylate-binding protein (RRM superfamily)	1
	XP_001464867.1	KOG0452	AJ	RNA-binding translational regulator IRP (aconitase superfamily)	1
	EFZ31322.1	KOG1098	AR	Putative SAM-dependent rRNA methyltransferase SPB1	6
	CBH09516.1	KOG1098	AR	Putative SAM-dependent rRNA methyltransferase SPB1	1
	XP_001465733.1	KOG1098	AR	Putative SAM-dependent rRNA methyltransferase SPB1	1
	CAM45493.2	KOG1098	AR	Putative SAM-dependent rRNA methyltransferase SPB1	2
	XP_823180.1	KOG1909	AYT	Ran GTPase-activating protein	1
	CBH11436.1	KOG3467	B	Histone H4	2
	CBZ25384.1	KOG1757	B	Histone 2A	1
	XP_001566276.1	KOG0355	B	DNA topoisomerase type II	1
	XP_001562865.1	KOG1745	B	Histones H3 and H4	1
	EFZ24628.1	KOG1507	BD	Nucleosome assembly protein NAP-1	1
	EFZ29069.1	KOG2454	C	Betaine aldehyde dehydrogenase	1
	XP_810055.1	KOG2454	C	Betaine aldehyde dehydrogenase	1
	ABL09361.1	KOG4664	C	Cytochrome oxidase subunit III and related proteins	2
	P98023.1	KOG4767	C	Cytochrome c oxidase	1
	EFZ27786.1	KOG1335	C	Dihydrolipoamide dehydrogenase	19
	XP_816845.1	KOG3180	C	Electron transfer flavoprotein	1
	EFZ29740.1	KOG2258	C	Glycerophosphoryl diester phosphodiesteras	4
	XP_814410.1	KOG1257	C	NADP+-dependent malic enzyme	3
	EFZ25885.1	KOG0752	C	Mitochondrial solute carrier protein	1
	XP_820340.1	KOG0758	C	Mitochondrial carnitine-acylcarnitine carrier protein	5
	EFZ26338.1	KOG0767	C	Mitochondrial phosphate carrier protein	1
	EFZ26934.1	KOG2404	C	Fumarate reductase	2
	EFZ29822.1	KOG1158	C	NADP/FAD dependent oxidoreductase	6
	XP_808628.1	KOG1158	C	NADP/FAD dependent oxidoreductase	1
	EFZ26065.1	KOG1671	C	Ubiquinol cytochrome c reductase	1
	EFZ29878.1	KOG0232	C	Vacuolar H+-ATPase V0 sector, subunits c/c'	15
	XP_806211.1	KOG0232	C	Vacuolar H+-ATPase V0 sector, subunits c/c'	12
	Q26975.1	KOG1352	C	Vacuolar H+ ATPase V1 sector	1
	XP_828830.1	KOG1158	C	NADP/FAD dependent oxidoreductase	2
	XP_843732.1	KOG1350	C	F0F1-type ATP synthase	1
	CBH14994.1	KOG2759	C	Vacuolar H+-ATPase V1 sector	8
	XP_845616.1	KOG1758	C	Mitochondrial F1F0-ATP synthase	2
	XP_822288.1	KOG3057	C	Cytochrome c oxidase	1
	EFZ31437.1	KOG2189	C	Vacuolar H+ ATPase V0 sector	1
	CBH14987.1	KOG1182	C	Branched chain alpha-keto acid dehydrogenase complex	3
	XP_846362.1	KOG1353	C	F0F1-type ATP synthase	1
	CBH09882.1	KOG1255	C	Succinyl-CoA synthetase	1
	AAA73454.1	KOG4769	C	Cytochrome c oxidase	1
	AAA65009.1	KOG4767	C	Cytochrome c oxidase	2
	CBZ29046.1	KOG0233	C	Vacuolar H+-ATPase V0 sector	1
	CBZ26949.1	KOG3057	C	Cytochrome c oxidase	1
	XP_001686104.1	KOG1494	C	NAD-dependent malate dehydrogenase	1
	XP_843116.1	KOG0525	C	Branched chain alpha-keto acid dehydrogenase E1	1
	XP_001682475.1	KOG2617	C	Citrate synthase	1
	XP_001680910.1	KOG3052	C	Cytochrome c1	1
	XP_001686370.1	KOG1159	C	NADP-dependent flavoprotein reductase	7
	ACJ47213.1	KOG4769	C	Cytochrome c oxidase	4
	CBZ33117.1	KOG3453	C	Cytochrome c	6
	CBZ33596.1	KOG2620	C	Prohibitins and stomatins of the PID superfamily	1
	CBZ33979.1	KOG1182	C	Branched chain alpha-keto acid dehydrogenase complex	1
	CBZ36828.1	KOG2189	C	Vacuolar H+-ATPase V0 sector	1
	CBZ38998.1	KOG2495	C	NADH-dehydrogenase (ubiquinone)	1
	XP_001463680.1	KOG1526	C	NADP-dependent isocitrate dehydrogenase	1
	XP_001566289.1	KOG0559	C	Dihydrolipoamide succinyltransferase (2-oxoglutarate dehydrogenase	2
	XP_001567855.1	KOG0232	C	Vacuolar H+-ATPase V0 sector	9
	XP_001566290.1	KOG1351	C	Vacuolar H+-ATPase V1 sector	1
	XP_001563986.1	KOG2909	C	Vacuolar H+-ATPase V1 sector	1
	CBZ28483.1	KOG3954	C	Electron transfer flavoprotein	1
	XP_001566153.1	KOG3954	C	Electron transfer flavoprotein	2
	CBH15818.1	KOG1447	C	GTP-specific succinyl-CoA synthetase	16
	EFZ30606.1	KOG0987	D	DNA helicase PIF1/RRM3	1
	EFZ32333.1	KOG0575	D	Polo-like serine/threonine protein kinase	1
	XP_828870.1	KOG2277	D	S-M checkpoint control protein CID1 and related nucleotidyltransferases	2
	XP_846254.1	KOG0575	D	Polo-like serine/threonine protein kinase	1
	CBZ29732.1	KOG0653	D	Cyclin B and related kinase-activating proteins	1
	XP_001464736.1	KOG0575	D	Polo-like serine/threonine protein kinase	1
	CBZ38256.1	KOG0018	D	Structural maintenance of chromosome protein 1 (sister chromatid cohesion complex Cohesin	1
	XP_001470433.1	KOG0987	D	DNA helicase PIF1/RRM3	2
	XP_001562326.1	KOG0987	D	DNA helicase PIF1/RRM3	2
	EFZ32055.1	KOG3924	DK	Putative protein methyltransferase involved in meiosis and transcriptional silencing (Dot1)	2
	CBH18354.1	KOG2952	DKT	Cell cycle control protein	1
	CBH18420.1	KOG2952	DKT	Cell cycle control protein	1
	XP_847525.1	KOG4115	DN	Dynein-associated protein Roadblock	1
	XP_827311.1	KOG1493	DO	Anaphase-promoting complex (APC)	4
	CBH14817.1	KOG1546	DO	Metacaspase involved in regulation of apoptosis	1
	CBZ37179.1	KOG0305	DO	Anaphase promoting complex	1
	XP_001468759.1	KOG0373	DT	Serine/threonine specific protein phosphatase involved in cell cycle control	1
	CBZ23632.1	KOG2867	DT	Phosphotyrosyl phosphatase activator	1
	EFZ24066.1	KOG0503	E	Asparaginase	1
	EFZ26202.1	KOG0053	E	Cystathionine beta-lyases/cystathionine gamma-synthases	1
	EFZ26543.1	KOG1549	E	Cysteine desulfurase NFS1	2
	XP_816714.1	KOG1537	E	Homoserine kinase	3
	XP_813362.1	KOG3145	E	Cystine transporter Cystinosin	2
	XP_807088.1	KOG0573	E	Asparagine synthase	2
	XP_808439.1	KOG0573	E	Asparagine synthase	9
	XP_810046.1	KOG3641	E	Zinc carboxypeptidase	1
	XP_826974.1	KOG2250	E	Glutamate/leucine/phenylalanine/valine dehydrogenases	1
	CBH12029.1	KOG0186	E	Proline oxidase	1
	CBH18659.1	KOG1305	E	Amino acid transporter protein	1
	CBH14675.1	KOG0053	E	Cystathionine beta-lyases/cystathionine gamma-synthases	1
	CBH14235.1	KOG2250	E	Glutamate/leucine/phenylalanine/valine dehydrogenases	1
	XP_845560.1	KOG1537	E	omoserine kinase	2
	AAB62735.1	KOG2250	E	Glutamate/leucine/phenylalanine/valine dehydrogenases	1
	CBZ25882.1	KOG1305	E	Amino acid transporter protein	1
	CBZ25119.1	KOG2250	E	Glutamate/leucine/phenylalanine/valine dehydrogenases	1
	CBZ30994.1	KOG1287	E	Amino acid transporters	1
	CBZ28988.1	KOG1537	E	Homoserine kinase	1
	CBZ29972.1	KOG1549	E	Cysteine desulfurase NFS1	1
	XP_001684230.1	KOG3846	E	L-kynurenine hydrolase	1
	XP_847661.1	KOG1189	E	Global transcriptional regulator	1
	XP_001687732.1	KOG2467	E	Glycine/serine hydroxymethyltransferase	1
	XP_001470353.1	KOG2040	E	Glycine dehydrogenase (decarboxylating)	2
	CBZ32921.1	KOG2250	E	Glutamate/leucine/phenylalanine/valine dehydrogenases	2
	CBZ38483.1	KOG1305	E	Amino acid transporter protein	1
	XP_001468784.1	KOG4022	E	Dihydropteridine reductase DHPR/QDPR	1
	XP_001568676.1	KOG1305	E	Amino acid transporter protein	1
	XP_001569001.1	KOG1252	E	Cystathionine beta-synthase and related enzymes	1
	XP_001563553.1	KOG2250	E	Glutamate/leucine/phenylalanine/valine dehydrogenases	13
	XP_001561971.1	KOG0683	E	Glutamine synthetase	2
	XP_001564524.1	KOG3641	E	Zinc carboxypeptidase	1
	XP_848161.1	KOG0975	E	Branched chain aminotransferase BCAT1	2
	XP_001562394.1	KOG0186	E	Proline oxidase	1
	EFZ30633.1	KOG0540	EI	3-Methylcrotonyl-CoA carboxylase	1
	CBZ35432.1	KOG0540	EI	3-Methylcrotonyl-CoA carboxylase	1
	CBZ31256.1	KOG0062	EJ	ATPase component of ABC transporters with duplicated ATPase domains/Translation elongation factor EF-3b	1
	EFZ32841.1	KOG1046	EO	Puromycin-sensitive aminopeptidase and related aminopeptidases	1
	CBH17288.1	KOG1046	EO	Puromycin-sensitive aminopeptidase and related aminopeptidases	2
	XP_815340.1	KOG1355	F	Adenylosuccinate synthase	1
	EFZ33128.1	KOG1622	F	GMP synthase	1
	XP_819686.1	KOG3347	F	Predicted nucleotide kinase/nuclear protein involved oxidative stress response	1
	XP_818171.1	KOG2938	F	Predicted inosine-uridine preferring nucleoside hydrolase	1
	AAK71184.1	KOG0673	F	Thymidylate synthase	1
	AAM18618.1	KOG3079	F	Uridylate kinase/adenylate kinase	2
	XP_827400.1	KOG0888	F	Nucleoside diphosphate kinase	1
	CBH15230.1	KOG3078	F	Adenylate kinase	1
	XP_827176.1	KOG3079	F	Uridylate kinase/adenylate kinase	1
	CBH18647.1	KOG1096	F	Adenosine monophosphate deaminase	2
	CBH12265.1	KOG1622	F	GMP synthase	1
	D0A6J7.1	KOG1355	F	Adenylosuccinate synthase	2
	CBH14596.1	KOG0888	F	Nucleoside diphosphate kinase	1
	CBH18689.1	KOG0888	F	Nucleoside diphosphate kinase	1
	BAF95080.1	KOG1377	F	Uridine 5'- monophosphate synthase/orotate phosphoribosyltransferase	1
	CBZ23327.1	KOG3079	F	Uridylate kinase/adenylate kinase	1
	XP_888607.1	KOG3079	F	Uridylate kinase/adenylate kinase	1
	XP_888576.1	KOG2700	F	Adenylosuccinate lyase	1
	CBZ32608.1	KOG1355	F	Adenylosuccinate synthase	1
	CBZ35354.1	KOG1567	F	Ribonucleotide reductase	1
	CBZ35503.1	KOG1112	F	Ribonucleotide reductase	1
	XP_001463654.1	KOG3327	F	Thymidylate kinase/adenylate kinase	2
	XP_001563241.1	KOG1479	F	Nucleoside transporter	1
	XP_001567672.1	KOG0888	F	Nucleoside diphosphate kinase	1
	XP_001563846.1	KOG2550	F	IMP dehydrogenase/GMP reductase	2
	XP_001564275.1	KOG2550	F	IMP dehydrogenase/GMP reductase	1
	XP_001561894.1	KOG3985	F	Methylthioadenosine phosphorylase MTAP	1
	XP_001566127.1	KOG1112	F	Ribonucleotide reductase	1
	EFZ31650.1	KOG1448	FE	Ribose-phosphate pyrophosphokinase	1
	XP_806162.1	KOG2854	G	Possible pfkB family carbohydrate kinase	1
	EFZ28691.1	KOG0223	G	Aquaporin (major intrinsic protein family)	14
	EFZ28202.1	KOG0223	G	Aquaporin (major intrinsic protein family)	1
	EFZ28203.1	KOG0223	G	Aquaporin (major intrinsic protein family)	1
	EFZ30563.1	KOG4686	G	Predicted sugar transporter	1
	EFZ28518.1	KOG1950	G	Glycosyl transferase	7
	EFZ24601.1	KOG2234	G	Predicted UDP-galactose transporter	13
	EFZ31700.1	KOG0235	G	Phosphoglycerate mutase	2
	XP_806322.1	KOG0523	G	Transketolase	1
	EFZ25704.1	KOG1330	G	Sugar transporter/spinster transmembrane protein	2
	XP_819779.1	KOG2287	G	Galactosyltransferases	1
	P41762.1	KOG1367	G	3-phosphoglycerate kinase	1
	CBJ20765.1	KOG2638	G	UDP-glucose pyrophosphorylase	7
	CBH13108.1	KOG0234	G	Fructose-6-phosphate 2-kinase/fructose-2	3
	XP_828627.1	KOG1643	G	Triosephosphate isomerase	2
	CBH10119.1	KOG1458	G	Fructose-1	2
	CAC70747.1	KOG1458	G	Fructose-1	1
	EFZ32652.1	KOG0450	G	2-oxoglutarate dehydrogenase	1
	CBH18001.1	KOG0450	G	2-oxoglutarate dehydrogenase	29
	AAO38989.1	KOG2653	G	6-phosphogluconate dehydrogenase	1
	ABI17919.1	KOG2788	G	Glycosyltransferase	1
	ABI17915.1	KOG2788	G	Glycosyltransferase	2
	ABY50505.1	KOG2757	G	Mannose-6-phosphate isomerase	1
	AAO37825.1	KOG0563	G	Glucose-6-phosphate 1-dehydrogenase	1
	CBZ24980.1	KOG2670	G	Enolase	1
	CBZ25969.1	KOG1557	G	Fructose-biphosphate aldolase	4
	CBZ27539.1	KOG0523	G	Transketolase	2
	XP_001685561.1	KOG0223	G	Aquaporin (major intrinsic protein family)	1
	XP_001684293.1	KOG4686	G	Predicted sugar transporter	1
	ABF20372.1	KOG0563	G	Glucose-6-phosphate 1-dehydrogenase	1
	ACT67434.1	KOG1557	G	Fructose-biphosphate aldolase	1
	ABU25180.1	KOG2757	G	Mannose-6-phosphate isomerase	1
	XP_001565810.1	KOG2855	G	Ribokinase	1
	XP_001567706.1	KOG3148	G	Glucosamine-6-phosphate isomerase	3
	XP_001684947.1	KOG1367	G	3-phosphoglycerate kinase	6
	ACI15941.1	KOG0657	G	Glyceraldehyde 3-phosphate dehydrogenase	1
	ACI15987.1	KOG0658	G	Glycogen synthase kinase-3	1
	1OEP	KOG2670	G	Enolase	1
	2V0T	KOG1643	G	Triosephosphate isomerase	1
	EFZ33427.1	KOG1192	GC	UDP-glucuronosyl and UDP-glucosyl transferase	1
	XP_807309.1	KOG1192	GC	UDP-glucuronosyl and UDP-glucosyl transferase	1
	XP_827847.1	KOG1066	GMO	Glucosidase II catalytic (alpha) subunit and related enzymes	2
	XP_819066.1	KOF1444	GOU	Nucleotide-sugar transporter VRG4/SQV-7	3
	XP_001567684.1	KOG0372	GT	Serine/threonine specific protein phosphatase involved in glycogen accumulation	6
	EFZ25530.1	KOG3754	H	Gamma-glutamylcysteine synthetase	1
	XP_805030.1	KOG1506	H	S-adenosylmethionine synthetase	1
	XP_829023.1	KOG1370	H	S-adenosylhomocysteine hydrolase	1
	CBZ27118.1	KOG3220	H	Similar to bacterial dephospho-CoA kinase	8
	CBZ34162.1	KOG0711	H	Polyprenyl synthetase	1
	EFZ28196.1	KOG0534	HC	NADH-cytochrome b-5 reductase	1
	EFZ33053.1	KOG0534	HC	NADH-cytochrome b-5 reductase	1
	XP_001464343.1	KOG0534	HC	NADH-cytochrome b-5 reductase	1
	XP_807246.1	KOG1406	I	Peroxisomal 3-ketoacyl-CoA-thiolase P-44/SCP2	1
	EFZ31547.1	KOG1175	I	Acyl-CoA synthetase	1
	EFZ29682.1	KOG0139	I	Short-chain acyl-CoA dehydrogenase	1
	EFZ31117.1	KOG1440	I	CDP-diacylglycerol synthase	1
	XP_819169.1	KOG0831	I	Acyl-CoA:diacylglycerol acyltransferase (DGAT)	1
	XP_802304.1	KOG1600	I	Fatty acid desaturase	1
	XP_805331.1	KOG1180	I	Acyl-CoA synthetase	2
	EFZ29326.1	KOG1177	I	Long chain fatty acid acyl-CoA ligase	2
	XP_810971.1	KOG4666	I	Predicted phosphate acyltransferase	1
	XP_812326.1	KOG1684	I	Enoyl-CoA hydratase	2
	XP_822087.1	KOG2761	I	START domain-containing proteins involved in steroidogenesis/phosphatidylcholine transfer	1
	EFZ29526.1	KOG4569	I	Predicted lipase	1
	EFZ28061.1	KOG1471	I	Phosphatidylinositol transfer protein SEC14 and related proteins	1
	EFZ27014.1	KOG0693	I	Myo-inositol-1-phosphate synthase	2
	XP_814591.1	KOG3770	I	Acid sphingomyelinase and PHM5 phosphate metabolism protein	9
	CBH13789.1	KOG0368	I	Acetyl-CoA carboxylase	1
	CBH14968.1	KOG1362	I	Choline transporter-like protein	1
	CBH16378.1	KOG1014	I	17 beta-hydroxysteroid dehydrogenase type 3	1
	XP_847463.1	KOG0301	I	Phospholipase A2-activating protein (contains WD40 repeats)	1
	XP_847087.1	KOG1406	I	Peroxisomal 3-ketoacyl-CoA-thiolase P-44/SCP2	3
	CBH10084.1	KOG3719	I	Carnitine O-acyltransferase CPT2/YAT1	1
	XP_845571.1	KOG2480	I	3-hydroxy-3-methylglutaryl-CoA (HMG-CoA) reductase	1
	CBH17589.1	KOG1976	I	Inositol polyphosphate 5-phosphatase	1
	CBH18346.1	KOG3720	I	Lysosomal & prostatic acid phosphatases	1
	CBZ26072.1	KOG1362	I	Choline transporter-like protein	1
	CBZ29355.1	KOG1459	I	Squalene synthetase	1
	CBZ24932.1	KOG3072	I	Long chain fatty acid elongase	1
	CBZ23031.1	KOG1180	I	Acyl-CoA synthetase	2
	XP_001686798.1	KOG1362	I	Choline transporter-like protein	2
	XP_001685069.1	KOG4569	I	Predicted lipase	1
	XP_001684159.1	KOG1683	I	Hydroxyacyl-CoA dehydrogenase/enoyl-CoA hydratase	2
	XP_001686834.1	KOG3720	I	Lysosomal & prostatic acid phosphatases	7
	XP_001468388.1	KOG1014	I	17 beta-hydroxysteroid dehydrogenase type 3	1
	CBZ31136.1	KOG1180	I	Acyl-CoA synthetase	1
	CBZ31141.1	KOG1180	I	Acyl-CoA synthetase	1
	CBZ35977.1	KOG4666	I	Predicted phosphate acyltransferase	2
	CBZ38177.1	KOG0139	I	Short-chain acyl-CoA dehydrogenase	1
	XP_001466025.1	KOG1600	I	Fatty acid desaturase	1
	XP_001564296.1	KOG1014	I	17 beta-hydroxysteroid dehydrogenase type 3	1
	XP_001565739.1	KOG0831	I	Acyl-CoA:diacylglycerol acyltransferase (DGAT)	1
	XP_001567941.1	KOG4569	I	Predicted lipase	6
	XP_001567323.1	KOG0368	I	Acetyl-CoA carboxylase	1
	XP_001565496.1	KOG1600	I	Fatty acid desaturase	1
	XP_001567455.1	KOG2803	I	Choline phosphate cytidylyltransferase/Predicted CDP-ethanolamine synthase	3
	XP_001565927.1	KOG0831	I	Acyl-CoA:diacylglycerol acyltransferase (DGAT)	1
	XP_001566312.1	KOG3720	I	Lysosomal & prostatic acid phosphatases	1
	ACI15903.1	KOG2624	I	Triglyceride lipase-cholesterol esterase	1
	ACI16032.1	KOG1390	I	Acetyl-CoA acetyltransferase	1
	EFZ29605.1	KOG0238	IE	3-Methylcrotonyl-CoA carboxylase	1
	CBZ22988.1	KOG0238	IE	3-Methylcrotonyl-CoA carboxylase	1
	XP_001685305.1	KOG0238	IE	3-Methylcrotonyl-CoA carboxylase	1
	XP_001462618.1	KOG0238	IE	3-Methylcrotonyl-CoA carboxylase	2
	CBZ25830.1	KOG2550	IMP	IMP dehydrogenase/GMP reductase	3
	XP_817325.1	KOG0059	IR	Lipid exporter ABCA1 and related proteins	1
	CBZ24578.1	KOG0059	IR	Lipid exporter ABCA1 and related proteins	1
	CBZ24580.1	KOG0059	IR	Lipid exporter ABCA1 and related proteins	1
	XP_001469832.1	KOG1269	IR	SAM-dependent methyltransferases	1
	CBZ32389.1	KOG0059	IR	Lipid exporter ABCA1 and related proteins	3
	CBZ28195.1	KOG0059	IR	Lipid exporter ABCA1 and related proteins	1
	XP_001681591.1	KOG0059	IR	Lipid exporter ABCA1 and related proteins	2
	XP_001685039.1	KOG0060	IR	Long-chain acyl-CoA transporter	1
	EFZ31079.1	KOG1169	IT	Diacylglycerol kinase	2
	CBZ29627.1	KOG1435	IT	Sterol reductase/lamin B receptor	1
	XP_805117.1	KOG3406	J	40S ribosomal protein S12	1
	EFZ31418.1	KOG0400	J	40S ribosomal protein S13	1
	EFZ30104.1	KOG1753	J	40S ribosomal protein S16	1
	EFZ26002.1	KOG3424	J	40S ribosomal protein S24	1
	XP_806547.1	KOG3181	J	40S ribosomal protein S3	2
	XP_821228.1	KOG3291	J	Ribosomal protein S7	1
	XP_817928.1	KOG3283	J	40S ribosomal protein S8	1
	EFZ32142.1	KOG3301	J	Ribosomal protein S4	2
	XP_817338.1	KOG3301	J	Ribosomal protein S4	11
	EFZ26518.1	KOG0815	J	60S acidic ribosomal protein P0	1
	EFZ30710.1	KOG3353	J	60S ribosomal protein L22	1
	XP_819826.1	KOG1714	J	60s ribosomal protein L18	1
	XP_819631.1	KOG0829	J	60S ribosomal protein L18A	7
	XP_820211.1	KOG3412	J	60S ribosomal protein L28	1
	XP_815080.1	KOG1790	J	60s ribosomal protein L34	1
	XP_808231.1	KOG0402	J	60S ribosomal protein L37	1
	EFZ32824.1	KOG3464	J	60S ribosomal protein L44	1
	XP_806123.1	KOG1694	J	60s ribosomal protein L6	1
	XP_820606.1	KOG3184	J	60S ribosomal protein L7	1
	XP_804736.1	KOG3255	J	60S ribosomal protein L9	1
	XP_808028.1	KOG0893	J	60S ribosomal protein L31	1
	AAG53669.1	KOG1696	J	60s ribosomal protein L19	1
	XP_821124.1	KOG4426	J	Arginyl-tRNA synthetase	1
	XP_808055.1	KOG2298	J	Glycyl-tRNA synthetase and related class II tRNA synthetase	1
	EFZ24689.1	KOG3928	J	Mitochondrial ribosome small subunit component	2
	XP_815669.1	KOG2072	J	Translation initiation factor 3	4
	EFZ32092.1	KOG1885	J	Lysyl-tRNA synthetase (class II)	2
	XP_814176.1	KOG1253	J	tRNA methyltransferase	1
	AAQ84130.1	KOG1488	J	ranslational repressor Pumilio/PUF3 and related RNA-binding proteins (Puf superfamily)	1
	AAQ84132.1	KOG2049	J	Translational repressor MPT5/PUF4 and related RNA-binding proteins (Puf superfamily)	1
	XP_805416.1	KOG1678	J	60s ribosomal protein L15	1
	XP_815044.1	KOG0829	J	60S ribosomal protein L18A	1
	XP_804713.1	KOG1722	J	60s ribosomal protein L24	1
	XP_809804.1	KOG3418	J	60S ribosomal protein L27	2
	EFZ28579.1	KOG0887	J	60S ribosomal protein L35A/L37	1
	XP_809696.1	KOG0378	J	40S ribosomal protein S4	2
	EFZ23992.1	KOG2206	J	Exosome 3'-5' exoribonuclease complex	1
	EFZ31364.1	KOG1144	J	Translation initiation factor 5B (eIF-5B)	1
	XP_806967.1	KOG1144	J	Translation initiation factor 5B (eIF-5B)	1
	EFZ31641.1	KOG2768	J	Translation initiation factor 2	2
	EFZ29025.1	KOG0432	J	Valyl-tRNA synthetase	2
	BAB39163.1	KOG0815	J	60S acidic ribosomal protein P0	3
	ABS01291.1	KOG0003	J	Ubiquitin/60s ribosomal protein L40 fusion	2
	XP_827677.1	KOG1646	J	40S ribosomal protein S6	1
	XP_829155.1	KOG0830	J	40S ribosomal protein SA (P40)/Laminin receptor 1	1
	XP_827110.1	KOG0397	J	60S ribosomal protein L11	1
	XP_823448.1	KOG2256	J	Predicted protein involved in nuclear export of pre-ribosomes	3
	XP_828454.1	KOG0437	J	Leucyl-tRNA synthetase	3
	XP_822703.1	KOG0469	J	Elongation factor 2	1
	XP_828688.1	KOG1754	J	40S ribosomal protein S15/S22	1
	XP_822778.1	KOG3311	J	Ribosomal protein S18	3
	XP_827939.1	KOG0877	J	40S ribosomal protein S2/30S ribosomal protein S5	1
	XP_822642.1	KOG1628	J	40S ribosomal protein S3A	1
	CBH13683.1	KOG3283	J	40S ribosomal protein S8	1
	XP_846019.1	KOG3422	J	Mitochondrial ribosomal protein L16	1
	XP_827150.1	KOG0857	J	60s ribosomal protein L10	1
	CBH10655.1	KOG3204	J	60S ribosomal protein L13a	1
	XP_822660.1	KOG2988	J	60S ribosomal protein L30	23
	XP_803471.1	KOG3436	J	60S ribosomal protein L35	1
	XP_846969.1	KOG3166	J	60S ribosomal protein L7A	3
	XP_844785.1	KOG2309	J	60s ribosomal protein L2/L8	3
	XP_822579.1	KOG3499	J	60S ribosomal protein L38	2
	XP_845193.1	KOG0188	J	Alanyl-tRNA synthetase	3
	CBH10525.1	KOG0555	J	Asparaginyl-tRNA synthetase	1
	XP_845309.1	KOG0556	J	Asparaginyl-tRNA synthetase	1
	CBH11592.1	KOG2007	J	Cysteinyl-tRNA synthetase	1
	CBH12372.1	KOG3353	J	60S ribosomal protein L22	2
	CBH16398.1	KOG2256	J	Predicted protein involved in nuclear export of pre-ribosomes	1
	CBH18065.1	KOG0401	J	Translation initiation factor 4F	1
	XP_828282.1	KOG0327	J	ranslation initiation factor 4F	1
	XP_828752.1	KOG0650	J	WD40 repeat nucleolar protein Bop1	8
	XP_845621.1	KOG1678	J	60s ribosomal protein L15	2
	CBH15269.1	KOG1767	J	40S ribosomal protein S25	2
	XP_829025.1	KOG0643	J	Translation initiation factor 3	1
	CBH11011.1	KOG1637	J	Threonyl-tRNA synthetase	1
	XP_845195.1	KOG3421	J	60S ribosomal protein L14	1
	XP_845775.1	KOG2553	J	Pseudouridylate synthase	4
	CBH09739.1	KOG2726	J	Mitochondrial polypeptide chain release factor	1
	CBH09468.1	KOG1144	J	Translation initiation factor 5B (eIF-5B)	1
	XP_847363.1	KOG2241	J	tRNA-binding protein	2
	XP_829468.1	KOG2784	J	Phenylalanyl-tRNA synthetase	1
	CBH18459.1	KOG2784	J	Phenylalanyl-tRNA synthetase	2
	ACO50138.1	KOG0052	J	Translation elongation factor EF-1 alpha/Tu	1
	CBZ30754.1	KOG0878	J	60S ribosomal protein L32	2
	CBZ27916.1	KOG2613	J	NMD protein affecting ribosome stability and mRNA decay	2
	CBZ23781.1	KOG3295	J	60S Ribosomal protein L13	2
	CBZ25223.1	KOG1732	J	60S ribosomal protein L21	1
	CBZ26180.1	KOG3434	J	60S ribosomal protein L22	4
	CBZ27538.1	KOG3401	J	60S ribosomal protein L26	1
	CBZ30716.1	KOG3401	J	60S ribosomal protein L26	1
	CBZ29828.1	KOG0066	J	eIF2-interacting protein ABC50 (ABC superfamily)	1
	CBZ29005.1	KOG1147	J	Glutamyl-tRNA synthetase	1
	CBZ24465.1	KOG2509	J	Seryl-tRNA synthetase	1
	CBZ30389.1	KOG3411	J	40S ribosomal protein S19	1
	CBZ30879.1	KOG0893	J	60S ribosomal protein L31	1
	CBZ24991.1	KOG0004	J	Ubiquitin/40S ribosomal protein S27a fusion	2
	XP_843293.1	KOG0875	J	60S ribosomal protein L5	1
	XP_001683305.1	KOG0188	J	Alanyl-tRNA synthetase	1
	XP_001687149.1	KOG0434	J	Isoleucyl-tRNA synthetase	6
	XP_001684921.1	KOG0432	J	Valyl-tRNA synthetase	4
	XP_888578.1	KOG0397	J	60S ribosomal protein L11	1
	XP_001464879.1	KOG1570	J	60S ribosomal protein L10A	2
	XP_001468007.1	KOG0746	J	60S ribosomal protein L3 and related proteins	1
	XP_001468953.1	KOG1637	J	Threonyl-tRNA synthetase	1
	AAG49529.2	KOG0434	J	Isoleucyl-tRNA synthetase	1
	ACH54086.1	KOG0469	J	Elongation factor 2	1
	CBZ31901.1	KOG2768	J	Translation initiation factor 2	1
	CBZ33287.1	KOG2314	J	Translation initiation factor 3	1
	CBZ33447.1	KOG1488	J	Translational repressor Pumilio/PUF3 and related RNA-binding proteins (Puf superfamily)	1
	CBZ33467.1	KOG2256	J	Predicted protein involved in nuclear export of pre-ribosomes	1
	CBZ35452.1	KOG2102	J	Exosomal 3'-5' exoribonuclease complex	3
	CBZ37175.1	KOG0066	J	eIF2-interacting protein ABC50 (ABC superfamily)	2
	XP_001462656.1	KOG3320	J	40S ribosomal protein S7	1
	XP_001465868.1	KOG3353	J	60S ribosomal protein L22	5
	XP_847902.1	KOG0002	J	60s ribosomal protein L39	1
	XP_001563777.1	KOG0052	J	Translation elongation factor EF-1 alpha/Tu	1
	XP_001568732.1	KOG3344	J	40s ribosomal protein s10	1
	XP_001562321.1	KOG1753	J	40S ribosomal protein S16	1
	XP_001562251.1	KOG3184	J	60S ribosomal protein L7	1
	CAM45216.2	KOG0188	J	Alanyl-tRNA synthetase	1
	XP_001564900.1	KOG2049	J	Translational repressor MPT5/PUF4 and related RNA-binding proteins (Puf superfamily)	1
	XP_001568477.1	KOG1742	J	60s ribosomal protein L15/L27	35
	XP_001561513.1	KOG0328	J	Predicted ATP-dependent RNA helicase FAL1	1
	XP_001568693.1	KOG0465	J	Mitochondrial elongation factor	5
	CBZ14635.1	KOG1488	J	Translational repressor Pumilio/PUF3 and related RNA-binding proteins (Puf superfamily)	1
	CBZ26954.1	KOG2529	J	Pseudouridine synthase	1
	XP_001681442.1	KOG0401	J	Translation initiation factor 4F	1
	3LSQ	KOG2509	J	Seryl-tRNA synthetase	8
	CBH11938.1	KOG2874	JD	rRNA processing protein	1
	EFZ33544.1	KOG3616	K	Selective LIM binding factor	2
	EFZ25444.1	KOG1605	K	TFIIF-interacting CTD phosphatase	1
	XP_811410.1	KOG1605	K	TFIIF-interacting CTD phosphatase	2
	XP_817757.1	KOG3616	K	Selective LIM binding factor	1
	XP_819282.1	KOG2039	K	Transcriptional coactivator p100	1
	XP_829475.1	KOG0239	K	Transcriptional coactivator p100	1
	CBH18467.1	KOG0239	K	Transcriptional coactivator p100	1
	XP_822666.1	KOG1605	K	TFIIF-interacting CTD phosphatase	1
	XP_843805.1	KOG1605	K	TFIIF-interacting CTD phosphatase	8
	XP_845029.1	KOG2845	K	Activating signal cointegrator 1	1
	XP_001218757.1	KOG0215	K	RNA polymerase III	2
	EFZ31085.1	KOG0262	K	RNA polymerase I	1
	XP_802255.1	KOG0262	K	RNA polymerase I	1
	XP_808084.1	KOG0262	K	RNA polymerase I	12
	XP_818836.1	KOG1522	K	RNA polymerase II	1
	EFZ24456.1	KOG0215	K	RNA polymerase III	2
	EFZ29414.1	KOG0214	K	RNA polymerase II	1
	EFZ27469.1	KOG1605	K	TFIIF-interacting CTD phosphatase	13
	XP_820333.1	KOG1605	K	TFIIF-interacting CTD phosphatase	4
	EFZ24178.1	KOG0216	K	RNA polymerase I	1
	CBH16946.1	KOG0216	K	RNA polymerase I	1
	CBZ26254.1	KOG3786	K	RNA polymerase II assessory factor Cdc73p	1
	CBZ23310.1	KOG2239	K	Transcription factor containing NAC and TS-N domains	1
	XP_001683537.1	KOG1105	K	Transcription elongation factor TFIIS/Cofactor of enhancer-binding protein Sp1	2
	CBZ33934.1	KOG3616	K	Selective LIM binding factor	1
	CBZ34693.1	KOG0216	K	RNA polymerase I	1
	CBZ37721.1	KOG2680	K	DNA helicase TIP49	4
	XP_001563789.1	KOG0263	K	Transcription initiation factor TFIID	3
	XP_001569041.1	KOG3786	K	RNA polymerase II assessory factor Cdc73p	1
	CBZ30173.1	KOG0261	K	RNA polymerase III	1
	CBZ27630.1	KOG0216	K	RNA polymerase I	3
	XP_001682216.1	KOG0262	K	RNA polymerase I	1
	CAM38379.2	KOG0261	K	RNA polymerase III	3
	EFZ28983.1	KOG0967	L	ATP-dependent DNA ligase I	1
	EFZ26047.1	KOG3818	L	DNA polymerase epsilon	2
	EFZ28635.1	KOG0981	L	DNA topoisomerase I	1
	XP_815420.1	KOG2401	L	Predicted MutS-related protein involved in mismatch repair	2
	AAO72729.1	KOG1433	L	DNA repair protein RAD51/RHP55	1
	EFZ29763.1	KOG0851	L	Single-stranded DNA-binding replication protein A (RPA)	1
	XP_809055.1	KOG1990	L	Poly(A)-specific exoribonuclease PARN	1
	EFZ28645.1	KOG1942	L	DNA helicase	1
	CBH09985.1	KOG1132	L	Helicase of the DEAD superfamily	6
	CBH09475.1	KOG0479	L	DNA replication licensing factor	3
	CBH11658.1	KOG1275	L	PAB-dependent poly(A) ribonuclease	1
	CBH11881.1	KOG1906	L	DNA polymerase sigma	1
	XP_844008.1	KOG0011	L	Nucleotide excision repair factor NEF2	1
	XP_844283.1	KOG0981	L	DNA topoisomerase I	1
	XP_817603.1	KOG1798	L	DNA polymerase epsilon	1
	XP_807414.1	KOG0480	L	DNA replication licensing factor	1
	XP_951609.1	KOG0479	L	DNA replication licensing factor	1
	XP_803825.1	KOG1636	L	DNA polymerase delta processivity factor (proliferating cell nuclear antigen)	1
	CBZ28611.1	KOG0480	L	DNA replication licensing factor	1
	XP_001684443.1	KOG1132	L	Helicase of the DEAD superfamily	3
	XP_846113.1	KOG2045	LD	5'-3' exonuclease XRN1/KEM1/SEP1 involved in DNA strand exchange and mRNA turnover	4
	XP_805434.1	KOG2388	M	UDP-N-acetylglucosamine pyrophosphorylase	4
	XP_817112.1	KOG4177	M	Ankyrin	6
	CBZ25274.1	KOG0853	M	Glycosyltransferase	1
	XP_001682173.1	KOG0853	M	Glycosyltransferase	1
	XP_001565281.1	KOG4177	M	Ankyrin	1
	CBZ23576.1	KOG1268	M	Glucosamine 6-phosphate synthetases	1
	CBH09530.1	KOG2516	MU	Protein involved in dolichol pathway for N-glycosylation (mannosyltransferase family)	2
	XP_805592.1	KOG2556	MV	Leishmanolysin-like peptidase (Peptidase M8 family)	1
	XP_811201.1	KOG2556	MV	Leishmanolysin-like peptidase (Peptidase M8 family)	2
	XP_821023.1	KOG2556	MV	Leishmanolysin-like peptidase (Peptidase M8 family)	1
	XP_828850.1	KOG2556	MV	Leishmanolysin-like peptidase (Peptidase M8 family)	1
	CBH17729.1	KOG2556	MV	Leishmanolysin-like peptidase (Peptidase M8 family)	2
	CBH17765.1	KOG2556	MV	Leishmanolysin-like peptidase (Peptidase M8 family)	1
	CAJ17013.1	KOG2556	MV	Leishmanolysin-like peptidase (Peptidase M8 family)	14
	CAJ17011.1	KOG2556	MV	Leishmanolysin-like peptidase (Peptidase M8 family)	1
	CBZ29256.1	KOG2556	MV	Leishmanolysin-like peptidase (Peptidase M8 family)	1
	CBZ30842.1	KOG4108	N	Dynein light chain	1
	EFZ32288.1	KOG0841	O	Multifunctional chaperone (14-3-3 family)	2
	XP_001466875.1	KOG0019	O	heat shock protein [Leishmania infantum JPCM5]	3
	XP_818385.1	KOG2679	O	Purple (tartrate-resistant) acid phosphatase	2
	XP_807811.1	KOG0743	O	AAA+-type ATPase	1
	EFZ24081.1	KOG0719	O	Molecular chaperone (DnaJ superfamily)	3
	EFZ32823.1	KOG0359	O	Chaperonin complex component	4
	EFZ27477.1	KOG0362	O	Chaperonin complex component	1
	EFZ31124.1	KOG0865	O	Cyclophilin type peptidyl-prolyl cis	1
	AAC37213.1	KOG1542	O	Cysteine proteinase Cathepsin F	1
	XP_809860.1	KOG1543	O	Cysteine proteinase Cathepsin L	1
	EFZ29826.1	KOG0100	O	Molecular chaperones GRP78/BiP/KAR2	1
	XP_809817.1	KOG0100	O	Molecular chaperones GRP78/BiP/KAR2	1
	EFZ29122.1	KOG0102	O	Molecular chaperones mortalin/PBP74/GRP75	1
	Q95046.1	KOG0356	O	Mitochondrial chaperonin	2
	XP_817738.1	KOG0101	O	Molecular chaperones HSP70/HSC70	2
	XP_819950.1	KOG0417	O	Ubiquitin-protein ligase	1
	EFZ26371.1	KOG0104	O	Molecular chaperones GRP170/SIL1	4
	EFZ25655.1	KOG2512	O	Beta-tubulin folding cofactor C	1
	EFZ25584.1	KOG4265	O	Predicted E3 ubiquitin ligase	1
	EFZ25328.1	KOG1100	O	Predicted E3 ubiquitin ligase	1
	EFZ25941.1	KOG0731	O	AAA+-type ATPase containing the peptidase M41 domain	1
	XP_811638.1	KOG0731	O	AAA+-type ATPase containing the peptidase M41 domain	1
	EFZ33554.1	KOG0738	O	AAA+-type ATPase	8
	ACI02310.1	KOG0102	O	Molecular chaperones mortalin/PBP74/GRP75	1
	XP_819831.1	KOG2090	O	Metalloendopeptidase family - mitochondrial intermediate peptidase	1
	XP_808230.1	KOG0176	O	20S proteasome	1
	EFZ26269.1	KOG0173	O	20S proteasome	1
	EFZ27096.1	KOG0175	O	20S proteasome	1
	EFZ28743.1	KOG0185	O	20S proteasome	1
	EFZ31611.1	KOG0548	O	Molecular co-chaperone STI1	1
	XP_810036.1	KOG0363	O	Chaperonin complex component	1
	XP_815531.1	KOG1865	O	Ubiquitin carboxyl-terminal hydrolase	1
	BAC24979.1	KOG0102	O	Molecular chaperones mortalin/PBP74/GRP75	1
	XP_822483.1	KOG0712	O	Molecular chaperone (DnaJ superfamily)	1
	XP_827806.1	KOG2941	O	Beta-1	1
	CBH12957.1	KOG3946	O	Glutaminyl cyclase	1
	CBH15036.1	KOG0738	O	AAA+-type ATPase	1
	CBH13077.1	KOG3259	O	Peptidyl-prolyl cis-trans isomerase	4
	CBH08927.1	KOG0724	O	Zuotin and related molecular chaperones (DnaJ superfamily)	1
	CBH14830.1	KOG0865	O	Cyclophilin type peptidyl-prolyl cis-trans isomerase	1
	CBH10044.1	KOG0020	O	Endoplasmic reticulum glucose-regulated protein (GRP94/endoplasmin)	1
	CBH12087.1	KOG0101	O	Molecular chaperones HSP70/HSC70	1
	CBH18147.1	KOG0101	O	Molecular chaperones HSP70/HSC70	1
	CBH14491.1	KOG0104	O	Molecular chaperones GRP170/SIL1	1
	CBH16618.1	KOG2512	O	Beta-tubulin folding cofactor C	5
	CBH18399.1	KOG0715	O	Molecular chaperone (DnaJ superfamily)	1
	CBH14702.1	KOG4400	O	E3 ubiquitin ligase interacting with arginine methyltransferase	1
	XP_847532.1	KOG0959	O	N-arginine dibasic convertase NRD1 and related Zn2+-dependent endopeptidases	1
	XP_847570.1	KOG0674	O	Calreticulin	1
	XP_822882.1	KOG0356	O	Mitochondrial chaperonin	2
	CBH15760.1	KOG2281	O	Dipeptidyl aminopeptidases/acylaminoacyl-peptidases	2
	XP_844060.1	KOG1439	O	RAB proteins geranylgeranyltransferase component A (RAB escort protein)	1
	XP_828274.1	KOG0363	O	Chaperonin complex component	1
	CBH11342.1	KOG2013	O	SMT3/SUMO-activating complex	1
	EFZ27939.1	KOG2005	O	26S proteasome regulatory complex	1
	EFZ25968.1	KOG0734	O	AAA+-type ATPase containing the peptidase M41 domain	1
	EFZ33587.1	KOG1498	O	26S proteasome regulatory complex	4
	EFZ25762.1	KOG1556	O	26S proteasome regulatory complex	1
	CBH09484.1	KOG2067	O	Mitochondrial processing peptidase	2
	CBH11005.1	KOG0960	O	Mitochondrial processing peptidase	1
	XP_828079.1	KOG0543	O	FKBP-type peptidyl-prolyl cis-trans isomerase	1
	XP_828455.1	KOG0726	O	26S proteasome regulatory complex	1
	CBH17913.1	KOG2062	O	26S proteasome regulatory complex	9
	CBH17116.1	KOG2581	O	26S proteasome regulatory complex	5
	AAC02215.1	KOG0730	O	AAA+-type ATPase	16
	CBH17059.1	KOC0733	O	Nuclear AAA ATPase (VCP subfamily)	1
	ABQ23400.1	KOG1542	O	Cysteine proteinase Cathepsin F	1
	AAV66337.1	KOG0101	O	Molecular chaperones HSP70/HSC70	1
	AAM93748.1	KOG0019	O	Molecular chaperone (HSP90 family)	1
	AAM93749.1	KOG0019	O	Molecular chaperone (HSP90 family)	1
	CBZ30676.1	KOG0737	O	AAA+-type ATPase	1
	CBZ30720.1	KOG0865	O	Cyclophilin type peptidyl-prolyl cis-trans isomerase	1
	CBZ27680.1	KOG0712	O	Molecular chaperone (DnaJ superfamily)	1
	CBZ29727.1	KOG0360	O	Chaperonin complex component	2
	CBZ23957.1	KOG0019	O	Molecular chaperone (HSP90 family)	2
	CBZ30046.1	KOG0019	O	Molecular chaperone (HSP90 family)	6
	CBZ23187.1	KOG0651	O	26S proteasome regulatory complex	1
	CBZ26648.1	KOG0741	O	AAA+-type ATPase	1
	CBZ30666.1	KOG2292	O	Oligosaccharyltransferase	1
	CBZ27022.1	KOG0729	O	26S proteasome regulatory complex	9
	CBZ24797.1	KOG0726	O	26S proteasome regulatory complex	1
	CBZ27027.1	KOG0652	O	26S proteasome regulatory complex	2
	CBZ30936.1	KOG0361	O	Chaperonin complex component	1
	CBZ26555.1	KOG0362	O	Chaperonin complex component	2
	XP_001686895.1	KOG2512	O	Beta-tubulin folding cofactor C	1
	XP_001683135.1	LOG0181	O	20S proteasome	3
	XP_001687630.1	LOG0178	O	20S proteasome	1
	XP_001683466.1	KOG0364	O	Chaperonin complex component	26
	XP_001463096.1	KOG0179	O	20S proteasome	1
	XP_001469556.1	KOG0550	O	Molecular chaperone (DnaJ superfamily)	3
	XP_001470165.1	KOG0179	O	20S proteasome	1
	XP_001470422.1	KOG1651	O	Glutathione peroxidase	1
	ACH92666.1	KOG0176	O	20S proteasome	1
	CBZ08957.1	KOG0019	O	Molecular chaperone (HSP90 family)	2
	CBZ32001.1	KOG1870	O	Ubiquitin C-terminal hydrolase	2
	CBZ32240.1	KOG4265	O	Predicted E3 ubiquitin ligase	1
	CBZ32639.1	KOG0359	O	Chaperonin complex component	2
	CBZ33442.1	KOG0103	O	Molecular chaperones HSP105/HSP110/SSE1	1
	CBZ33750.1	KOG0724	O	Zuotin and related molecular chaperones (DnaJ superfamily)	1
	CBZ33851.1	KOG2067	O	Mitochondrial processing peptidase	1
	CBZ35805.1	KOG4642	O	Chaperone dependent E3 ubiquitin protein ligase	26
	CBZ38580.1	KOG0730	O	AAA+-type ATPase	2
	CBZ38774.1	KOG0841	O	Multifunctional chaperone (14-3-3 family)	1
	CBZ38966.1	KOG2463	O	Predicted RNA-binding protein Nob1p involved in 26S proteasome assembly	1
	CBZ39141.1	KOG2237	O	Predicted serine protease	1
	CBZ39159.1	KOG0362	O	Chaperonin complex component	7
	XP_001467786.1	KOG0357	O	Chaperonin complex component	1
	XP_001467806.1	KOG3151	O	26S proteasome regulatory complex	2
	XP_001468021.1	KOG0360	O	Chaperonin complex component	1
	XP_001468254.1	KOG0865	O	Cyclophilin type peptidyl-prolyl cis	1
	XP_001470212.1	KOG2062	O	26S proteasome regulatory complex	6
	XP_001470409.1	KOG0191	O	Thioredoxin/protein disulfide isomerase	1
	XP_001564047.1	KOG4265	O	Predicted E3 ubiquitin ligase	4
	XP_001564309.1	KOG3158	O	HSP90 co-chaperone p23	1
	CBZ14606.1	KOG0724	O	Zuotin and related molecular chaperones (DnaJ superfamily)	1
	XP_001567006.1	KOG0865	O	Cyclophilin type peptidyl-prolyl cis-trans isomerase	1
	XP_001566870.1	KOG0102	O	Molecular chaperones mortalin/PBP74/GRP75	1
	XP_001564928.1	KOG0712	O	Molecular chaperone (DnaJ superfamily)	1
	XP_001566047.1	KOG0180	O	20S proteasome	3
	XP_001568641.1	KOG2918	O	Carboxymethyl transferase	1
	XP_001565781.1	KOG0184	O	20S proteasome	2
	XP_001565895.1	KOG0363	O	Chaperonin complex component	3
	XP_001568403.1	KOG2012	O	Ubiquitin activating enzyme UBA1	1
	XP_001568232.1	KOG0417	O	Ubiquitin-protein ligase	1
	CBZ24022.1	KOG2005	O	26S proteasome regulatory complex	1
	CBZ23735.1	KOG2884	O	26S proteasome regulatory complex	1
	CBZ29508.1	KOG3151	O	26S proteasome regulatory complex	6
	XP_001684455.1	KOG2062	O	26S proteasome regulatory complex	1
	XP_001465070.1	KOG2908	O	26S proteasome regulatory complex	1
	XP_001568240.1	KOG0960	O	Mitochondrial processing peptidase	1
	XP_001563073.1	KOG0727	O	26S proteasome regulatory complex	1
	ACI15927.1	KOG0101	O	Molecular chaperones HSP70/HSC70	1
	ACI16063.1	KOG0852	O	Alkyl hydroperoxide reductase	1
	ACI15975.1	KOG2157	O	Predicted tubulin-tyrosine ligase	1
	Q37683.2	KOG0356	O	Mitochondrial chaperonin	1
	2117247B	KOG1542	O	Cysteine proteinase Cathepsin F	2
	XP_001467989.1	KOG1672	OC	ATP binding protein	1
	EFZ27406.1	KOG0939	OK	E3 ubiquitin-protein ligase/Putative upstream regulatory element binding protein	1
	CBZ38406.1	KOG0939	OK	E3 ubiquitin-protein ligase/Putative upstream regulatory element binding protein	1
	CAM43750.2	KOG0939	OK	E3 ubiquitin-protein ligase/Putative upstream regulatory element binding protein	7
	XP_815715.1	KOG1499	OKT	Protein arginine N-methyltransferase PRMT1 and related enzymes	1
	CBZ14684.1	KOG1499	OKT	Protein arginine N-methyltransferase PRMT1 and related enzymes	1
	XP_829056.1	KOG0001	OR	Ubiquitin and ubiquitin-like proteins	2
	XP_001562497.1	KOG0001	OR	Ubiquitin and ubiquitin-like proteins	1
	ACI15917.1	KOG2182	OR	Hydrolytic enzymes of the alpha/beta hydrolase fold	2
	CBZ34784.1	KOG0045	OT	Cytosolic Ca2+-dependent cysteine protease (calpain)	1
	CAM45338.2	KOG0045	OT	Cytosolic Ca2+-dependent cysteine protease (calpain)	1
	XP_806976.1	KOG1239	OU	Inner membrane protein translocase involved in respiratory chain assembly	1
	CBH17575.1	KOG1239	OU	Inner membrane protein translocase involved in respiratory chain assembly	1
	EFZ32195.1	KOG0209	P	P-type ATPase	1
	EFZ28615.1	KOG0210	P	P-type ATPase	1
	AAM55480.1	KOG0205	P	Plasma membrane H+-transporting ATPase	3
	CBH18566.1	KOG0876	P	Manganese superoxide dismutase	2
	CBZ28667.1	KOG1281	P	Na+/dicarboxylate	3
	XP_001563826.1	KOG0204	P	Calcium transporting ATPase	1
	EFZ32922.1	KOG0039	PQ	Ferric reductase	2
	XP_811527.1	KOG0061	Q	Transporter	2
	XP_816786.1	KOG0061	Q	Transporter	14
	XP_818614.1	KOG0061	Q	Transporter	1
	EFZ31561.1	KOG0061	Q	Transporter	4
	XP_813191.1	KOG0061	Q	Transporter	1
	P13110.1	KOG0405	Q	Pyridine nucleotide-disulphide oxidoreductase	1
	CBH13236.1	KOG0061	Q	Transporter	7
	CBZ25107.1	KOG0061	Q	Transporter	2
	ACU00618.1	KOG0684	Q	Cytochrome P450	1
	CBZ37586.1	KOG0055	Q	Multidrug/pheromone exporter	1
	XP_001561945.1	KOG0061	Q	Transporter	2
	ACS87807.1	KOG0055	Q	Multidrug/pheromone exporter	1
	ACS87806.1	KOG0055	Q	Multidrug/pheromone exporter	2
	ACI16050.1	KOG0055	Q	Multidrug/pheromone exporter	27
	CBH09690.1	KOG0157	QI	Cytochrome P450 CYP4/CYP19/CYP26 subfamilies	1
	EFZ27419.1	KOG3163	R	Uncharacterized conserved protein related to ribosomal protein S8E	1
	XP_810886.1	KOG0927	R	Predicted transporter (ABC superfamily)	2
	XP_808585.1	KOG0074	R	GTP-binding ADP-ribosylation factor-like protein ARL3	1
	EFZ23771.1	KOG2597	R	Predicted aminopeptidase of the M17 family	1
	EFZ30637.1	KOG2597	R	Predicted aminopeptidase of the M17 family	1
	EFZ33475.1	KOG1238	R	Glucose dehydrogenase/choline dehydrogenase/mandelonitrile lyase (GMC oxidoreductase family)	1
	XP_809766.1	KOG2978	R	Dolichol-phosphate mannosyltransferase	1
	EFZ26480.1	KOG2484	R	GTPase	1
	XP_814572.1	KOG2423	R	Nucleolar GTPae	1
	XP_816878.1	KOG1315	R	Predicted DHHC-type Zn-finger protein	1
	XP_811457.1	KOG0231	R	Junctional membrane complex protein Junctophilin and related MORN repeat proteins	2
	EFZ30435.1	KOG0274	R	Cdc4 and related F-box and WD-40 proteins	1
	EFZ30333.1	KOG0231	R	Junctional membrane complex protein Junctophilin and related MORN repeat proteins	1
	EFZ29148.1	KOG1677	R	CCCH-type Zn-finger protein	1
	EFZ33001.1	KOG0231	R	Junctional membrane complex protein Junctophilin and related MORN repeat proteins	1
	EFZ26138.1	KOG1311	R	DHHC-type Zn-finger proteins	1
	EFZ25756.1	KOG3617	R	WD40 and TPR repeat-containing protein	1
	EFZ24779.1	KOG2238	R	Uncharacterized conserved protein TEX2	1
	EFZ24209.1	KOG0231	R	Junctional membrane complex protein Junctophilin and related MORN repeat proteins	1
	XP_804644.1	KOG3617	R	WD40 and TPR repeat-containing protein	2
	XP_804881.1	KOG2489	R	Transmembrane protein	1
	XP_807937.1	KOG2214	R	Predicted esterase of the alpha-beta hydrolase superfamily	1
	XP_815201.1	KOG0118	R	FOG: RRM domain	1
	XP_815596.1	KOG1109	R	Vacuole membrane protein VMP1	3
	XP_816484.1	KOG0231	R	Junctional membrane complex protein Junctophilin and related MORN repeat proteins	1
	XP_820043.1	KOG1538	R	Uncharacterized conserved protein WDR10	1
	XP_822111.1	KOG0231	R	Junctional membrane complex protein Junctophilin and related MORN repeat proteins	1
	EFZ29601.1	KOG0589	R	Serine/threonine protein kinase	2
	EFZ25536.1	KOG1347	R	Uncharacterized membrane protein	1
	XP_816244.1	KOG1347	R	Uncharacterized membrane protein	1
	EFZ23839.1	KOG1490	R	GTP-binding protein CRFG/NOG1 (ODN superfamily)	2
	EFZ33468.1	KOG0589	R	Serine/threonine protein kinase	1
	XP_810297.1	KOG0589	R	Serine/threonine protein kinase	15
	XP_807627.1	KOG1102	R	Rab6 GTPase activator GAPCenA and related TBC domain proteins	1
	CAB41693.1	KOG1075	R	FOG: Reverse transcriptase	1
	EFZ26086.1	KOG0118	R	FOG: RRM domain	1
	XP_811333.1	KOG4208	R	Nucleolar RNA-binding protein NIFK	2
	EFZ29581.1	KOG0589	R	Serine/threonine protein kinase	11
	XP_806810.1	KOG0589	R	Serine/threonine protein kinase	1
	XP_823400.1	KOG1235	R	Predicted unusual protein kinase	1
	XP_822783.1	KOG1538	R	Uncharacterized conserved protein WDR10	1
	XP_828118.1	KOG2247	R	WD40 repeat-containing protein	1
	XP_828192.1	KOG2173	R	Integral membrane protein	1
	CBH16692.1	KOG2776	R	Metallopeptidase	1
	CBH17155.1	KOG2597	R	Predicted aminopeptidase of the M17 family	1
	XP_845584.1	KOG0231	R	Junctional membrane complex protein Junctophilin and related MORN repeat proteins	2
	CBH11387.1	KOG0370	R	Multifunctional pyrimidine synthesis protein CAD (includes carbamoyl-phophate synthetase	1
	CBH16074.1	KOG1196	R	Predicted NAD-dependent oxidoreductase	1
	CBH09726.1	KOG0409	R	Predicted dehydrogenase	2
	CBH10019.1	KOG1075	R	FOG: Reverse transcriptase	1
	CBH11692.1	KOG2296	R	Integral membrane protein	1
	CBH12436.1	KOG0231	R	Junctional membrane complex protein Junctophilin and related MORN repeat proteins	1
	CBH17360.1	KOG2776	R	Metallopeptidase	1
	CBH17969.1	KOG0231	R	Junctional membrane complex protein Junctophilin and related MORN repeat proteins	1
	CBH16395.1	KOG1347	R	Uncharacterized membrane protein	4
	CBH13329.1	KOG2597	R	Predicted aminopeptidase of the M17 family	1
	EFZ29385.1	KOG1233	R	Alkyl-dihydroxyacetonephosphate synthase	1
	XP_804849.1	KOG1233	R	Alkyl-dihydroxyacetonephosphate synthase	3
	XP_816623.1	KOG1233	R	Alkyl-dihydroxyacetonephosphate synthase	31
	XP_805210.1	KOG0370	R	Multifunctional pyrimidine synthesis protein CAD (includes carbamoyl-phophate synthetase	4
	EFZ23925.1	KOG3235	R	Subunit of the major N alpha-acetyltransferase	10
	XP_845973.1	KOG3029	R	Glutathione S-transferase-related protein	2
	BAF95073.1	KOG0370	R	Multifunctional pyrimidine synthesis protein CAD (includes carbamoyl-phophate synthetase	2
	BAF95078.1	KOG0370	R	Multifunctional pyrimidine synthesis protein CAD (includes carbamoyl-phophate synthetase	3
	CAA04648.2	KOG0594	R	Protein kinase PCTAIRE and related kinases	1
	CBZ26594.1	KOG1808	R	AAA ATPase containing von Willebrand factor type A (vWA) domain	1
	CBZ28108.1	KOG1677	R	CCCH-type Zn-finger protein	1
	CBZ31049.1	KOG4679	R	Uncharacterized protein PSP1 (suppressor of DNA polymerase alpha mutations in yeast)	1
	CBZ28952.1	KOG0553	R	TPR repeat-containing protein	1
	CBZ23453.1	KOG3675	R	Dipeptidyl peptidase III	1
	CBZ25237.1	KOG0370	R	Multifunctional pyrimidine synthesis protein CAD (includes carbamoyl-phophate synthetase	10
	CBZ28340.1	KOG1491	R	Predicted GTP-binding protein (ODN superfamily)	1
	CBZ29572.1	KOG0589	R	Serine/threonine protein kinase	1
	CBZ28690.1	KOG1233	R	Alkyl-dihydroxyacetonephosphate synthase	1
	CBZ26928.1	KOG0589	R	Serine/threonine protein kinase	1
	XP_001682940.1	KOG2563	R	Permease of the major facilitator superfamily	1
	XP_001685344.1	KOG3617	R	WD40 and TPR repeat-containing protein	1
	XP_888568.1	KOG1124	R	FOG: TPR repeat	1
	XP_001687216.1	KOG0254	R	Predicted transporter (major facilitator superfamily)	1
	XP_843341.1	KOG2737	R	Putative metallopeptidase	1
	XP_001685309.1	KOG0589	R	Serine/threonine protein kinase	1
	XP_847779.1	KOG2501	R	Thioredoxin	1
	XP_001469411.1	KOG4679	R	Uncharacterized protein PSP1 (suppressor of DNA polymerase alpha mutations in yeast)	1
	XP_001465513.1	KOG0589	R	Serine/threonine protein kinase	4
	CBZ31559.1	KOG3675	R	Dipeptidyl peptidase III	2
	CBZ33038.1	KOG0370	R	Multifunctional pyrimidine synthesis protein CAD (includes carbamoyl-phophate synthetase	3
	CBZ33322.1	KOG0376	R	Serine-threonine phosphatase 2A	3
	CBZ35477.1	KOG0504	R	Ankyrin repeat	1
	CBZ36765.1	KOG3617	R	WD40 and TPR repeat-containing protein	2
	CBZ37353.1	KOG0589	R	Serine/threonine protein kinase	1
	CBZ37797.1	KOG0813	R	Glyoxylase	1
	CBZ38402.1	KOG4679	R	Uncharacterized protein PSP1 (suppressor of DNA polymerase alpha mutations in yeast)	1
	CBZ39100.1	KOG4347	R	GTPase-activating protein VRP	1
	XP_001466789.1	KOG0589	R	Serine/threonine protein kinase	2
	XP_001469365.1	KOG3163	R	Uncharacterized conserved protein related to ribosomal protein S8E	3
	XP_001562152.1	KOG2041	R	WD40 repeat protein	1
	XP_001565014.1	KOG0254	R	Predicted transporter (major facilitator superfamily)	1
	XP_001568376.1	KOG4391	R	Predicted alpha/beta hydrolase BEM46	1
	XP_001568839.1	KOG3959	R	2-Oxoglutarate- and iron-dependent dioxygenase-related proteins	1
	CAM37718.2	KOG1075	R	FOG: Reverse transcriptase	1
	XP_001565000.1	KOG3780	R	Thioredoxin binding protein TBP-2/VDUP1	1
	XP_001568051.1	KOG2597	R	Predicted aminopeptidase of the M17 family	3
	XP_001566848.1	KOG0206	R	P-type ATPase	25
	XP_001563444.1	KOG0589	R	Serine/threonine protein kinase	1
	XP_001566647.1	KOG1233	R	Alkyl-dihydroxyacetonephosphate synthase	2
	XP_001563662.1	KOG0370	R	Multifunctional pyrimidine synthesis protein CAD (includes carbamoyl-phophate synthetase	1
	XP_001562476.1	KOG0375	R	Serine-threonine phosphatase 2B	1
	XP_001561881.1	KOG3767	R	Sideroflexin	1
	CBZ24657.1	KOG0376	R	Serine-threonine phosphatase 2A	1
	XP_844424.1	KOG4070	RT	Putative signal transduction protein p25	4
	ACS87907.1	KOG0598	RT	Ribosomal protein S6 kinase and related proteins	1
	XP_802821.1	KOG3929	S	Uncharacterized conserved protein	3
	EFZ32332.1	KOG1426	S	FOG: RCC1 domain	2
	EFZ29222.1	KOG2681	S	Metal-dependent phosphohydrolase	2
	EFZ28414.1	KOG3241	S	Uncharacterized conserved protein	1
	EFZ25744.1	KOG2172	S	Uncharacterized conserved protein	1
	EFZ25461.1	KOG0282	S	mRNA splicing factor	1
	EFZ32714.1	KOG0043	S	Uncharacterized conserved protein	1
	EFZ24361.1	KOG3094	S	Predicted membrane protein	5
	EFZ24170.1	KOG3666	S	Uncharacterized conserved protein	1
	EFZ23922.1	KOG3783	S	Uncharacterized conserved protein	2
	XP_817704.1	KOG2103	S	Uncharacterized conserved protein	2
	CBH14461.1	KOG3058	S	Uncharacterized conserved protein	3
	CBH09891.1	KOG3961	S	Uncharacterized conserved protein	1
	CBH10276.1	KOG4340	S	Uncharacterized conserved protein	13
	CBH12575.1	KOG2340	S	Uncharacterized conserved protein	3
	CBH16581.1	KOG2936	S	Uncharacterized conserved protein	2
	CBH18585.1	KOG3154	S	Uncharacterized conserved protein	2
	CBH18721.1	KOG3247	S	Uncharacterized conserved protein	1
	EFZ23879.1	KOG2946	S	Uncharacterized conserved protein	1
	CBZ28399.1	KOG2733	S	Uncharacterized membrane protein	1
	CBZ29800.1	KOG0296	S	Angio-associated migratory cell protein (contains WD40 repeats)	1
	XP_001686914.1	KOG1893	S	Uncharacterized conserved protein	3
	CBZ35457.1	KOG2733	S	Uncharacterized membrane protein	13
	CBZ38401.1	KOG3058	S	Uncharacterized conserved protein	1
	CAM39177.2	KOG3961	S	Uncharacterized conserved protein	1
	CAM39569.2	KOG2733	S	Uncharacterized membrane protein	1
	XP_001563784.1	KOG3060	S	Uncharacterized conserved protein	8
	XP_001568591.1	KOG3058	S	Uncharacterized conserved protein	1
	XP_821186.1	KOG4143	T	Sigma receptor and C-8 sterol isomerase	1
	EFZ25246.1	KOG0027	T	Calmodulin and related proteins (EF-Hand superfamily)	1
	EFZ26903.1	KOG1164	T	Casein kinase (serine/threonine/tyrosine protein kinase)	13
	XP_815860.1	KOG1164	T	Casein kinase (serine/threonine/tyrosine protein kinase)	3
	EFZ28288.1	KOG0531	T	Protein phosphatase 1	1
	XP_807310.1	KOG2265	T	Nuclear distribution protein NUDC	5
	XP_809279.1	KOG4244	T	Failed axon connections (fax) protein/glutathione S-transferase-like protein	1
	XP_814086.1	KOG0027	T	Calmodulin and related proteins (EF-Hand superfamily)	6
	XP_820721.1	KOG0531	T	Protein phosphatase 1	2
	EFZ29348.1	KOG0698	T	Serine/threonine protein phosphatase	1
	XP_809453.1	KOG3688	T	Cyclic GMP phosphodiesteras	3
	EFZ24678.1	KOG0592	T	3-phosphoinositide-dependent protein kinase (PDK1)	1
	EFZ29571.1	KOG1151	T	Tousled-like protein kinase	3
	EFZ30484.1	KOG0198	T	MEKK and related serine/threonine protein kinases	5
	XP_809566.1	KOG0198	T	MEKK and related serine/threonine protein kinases	1
	XP_820968.1	KOG0198	T	MEKK and related serine/threonine protein kinases	2
	EFZ33348.1	KOG0697	T	Protein phosphatase 1B (formerly 2C)	7
	XP_810418.1	KOG0697	T	Protein phosphatase 1B (formerly 2C)	14
	XP_817072.1	KOG0698	T	Serine/threonine protein phosphatase	1
	XP_817774.1	KOG0698	T	Serine/threonine protein phosphatase	3
	EFZ24136.1	KOG0697	T	Protein phosphatase 1B (formerly 2C)	2
	EFZ32168.1	KOG0583	T	Serine/threonine protein kinase	1
	ABS01292.1	KOG0279	T	G protein beta subunit-like protein	1
	XP_829201.1	KOG0279	T	G protein beta subunit-like protein	1
	CBH16524.1	KOG0211	T	Protein phosphatase 2A regulatory subunit A and related proteins	2
	XP_845620.1	KOG0531	T	Protein phosphatase 1	7
	CBH11511.1	KOG3774	T	Uncharacterized conserved protein Lama	1
	CBH10974.1	KOG1164	T	Casein kinase (serine/threonine/tyrosine protein kinase)	2
	XP_809743.1	KOG0229	T	Phosphatidylinositol-4-phosphate 5-kinase	2
	XP_806553.1	KOG0788	T	S-adenosylmethionine decarboxylase	1
	XP_811750.1	KOG4306	T	Glycosylphosphatidylinositol-specific phospholipase C	1
	XP_828553.1	KOG0787	T	Dehydrogenase kinase	6
	CBZ29187.1	KOG0698	T	Serine/threonine protein phosphatase	2
	CBZ24952.1	KOG0698	T	Serine/threonine protein phosphatase	1
	CBZ25806.1	KOG3860	T	Acyltransferase required for palmitoylation of Hedgehog (Hh) family of secreted signaling proteins	2
	CBZ23826.1	KOG0583	T	Serine/threonine protein kinase	1
	CBZ29975.1	KOG0583	T	Serine/threonine protein kinase	1
	XP_001682473.1	KOG0211	T	Protein phosphatase 2A regulatory subunit A and related proteins	3
	XP_001682303.1	KOG0198	T	MEKK and related serine/threonine protein kinases	11
	XP_001687689.1	KOG0698	T	Serine/threonine protein phosphatase	1
	XP_001682592.1	KOG0198	T	MEKK and related serine/threonine protein kinases	1
	XP_001681908.1	KOG0660	T	Mitogen-activated protein kinase	1
	CAM66197.2	KOG0585	T	Ca2+/calmodulin-dependent protein kinase kinase beta and related serine/threonine protein kinases	3
	XP_001463496.1	KOG0671	T	LAMMER dual specificity kinases	2
	CBZ32754.1	KOG0698	T	Serine/threonine protein phosphatase	1
	CBZ33796.1	KOG1309	T	Suppressor of G2 allele of skp1	1
	CBZ35399.1	KOG0032	T	Ca2+/calmodulin-dependent protein kinase	1
	CBZ38531.1	KOG0581	T	Mitogen-activated protein kinase kinase (MAP2K)	1
	XP_001465931.1	KOG0531	T	Protein phosphatase 1	1
	XP_001563027.1	KOG2641	T	Predicted seven transmembrane receptor - rhodopsin family	4
	XP_001564893.1	KOG0034	T	Ca2+/calmodulin-dependent protein phosphatase (calcineurin subunit B)	1
	XP_001562591.1	KOG0583	T	Serine/threonine protein kinase	1
	XP_001563263.1	KOG0037	T	Ca2+-binding protein	8
	XP_001568501.1	KOG0616	T	cAMP-dependent protein kinase catalytic subunit (PKA)	2
	XP_001563376.1	KOG0698	T	Serine/threonine protein phosphatase	1
	XP_001566964.1	KOG0027	T	Calmodulin and related proteins (EF-Hand superfamily)	1
	XP_001563695.1	KOG0027	T	Calmodulin and related proteins (EF-Hand superfamily)	3
	XP_001568869.1	KOG1487	T	GTP-binding protein DRG1 (ODN superfamily)	5
	ACI16059.1	KOG0198	T	MEKK and related serine/threonine protein kinases	1
	XP_811563.1	KOG4561	TR	Uncharacterized conserved protein	19
	EFZ32032.1	KOG0374	TR	Serine/threonine specific protein phosphatase PP1	1
	EFZ29230.1	KOG2268	TR	Serine/threonine protein kinase	1
	CBH10659.1	KOG0374	TR	Serine/threonine specific protein phosphatase PP1	1
	XP_001470105.1	KOG0374	TR	Serine/threonine specific protein phosphatase PP1	37
	XP_812028.1	KOG1954	TU	Endocytosis/signaling protein EHD1	1
	XP_001563990.1	KOG1818	TU	Membrane trafficking and cell signaling protein HRS	1
	ACI15910.1	KOG0084	TU	GTPase Rab1/YPT1	1
	XP_001563862.1	KOG1922	TZ	Rho GTPase effector BNI1 and related formins	1
	XP_807437.1	KOG0166	U	Karyopherin (importin) alpha	1
	XP_802866.1	KOG0985	U	Vesicle coat protein clathrin	1
	EFZ24335.1	KOG1058	U	Vesicle coat complex COPI	1
	XP_816689.1	KOG1058	U	Vesicle coat complex COPI	1
	XP_818506.1	KOG1062	U	Vesicle coat complex AP-1	1
	XP_814121.1	KOG0096	U	GTPase Ran/TC4/GSP1 (nuclear protein transport pathway)	1
	EFZ23590.1	KOG1073	U	Uncharacterized mRNA-associated protein RAP55	1
	EFZ29562.1	KOG2667	U	COPII vesicle protein	4
	EFZ29458.1	KOG1692	U	Putative cargo transport protein EMP24 (p24 protein family)	1
	EFZ33116.1	KOG1631	U	Translocon-associated complex TRAP	1
	XP_809144.1	KOG3232	U	Vacuolar assembly/sorting protein DID2	1
	XP_805927.1	KOG1607	U	Protein transporter of the TRAM (translocating chain-associating membrane) superfamily	1
	XP_806490.1	KOG2114	U	Vacuolar assembly/sorting protein PEP5/VPS11	1
	XP_816026.1	KOG1656	U	Protein involved in glucose derepression and pre-vacuolar endosome protein sorting	1
	XP_817971.1	KOG0565	U	Inositol polyphosphate 5-phosphatase and related proteins	9
	XP_806042.1	KOG0937	U	Adaptor complexes medium subunit family	1
	EFZ26118.1	KOG2273	U	Membrane coat complex Retromer	2
	XP_813370.1	KOG1986	U	Vesicle coat complex COPII	1
	EFZ33202.1	KOG0087	U	GTPase Rab11/YPT3	1
	EFZ32522.1	KOG1586	U	Protein required for fusion of vesicles in vesicular transport	2
	XP_806440.1	KOG0862	U	Synaptobrevin/VAMP-like protein SEC22	1
	XP_828496.1	KOG3838	U	Mannose lectin ERGIC-53	1
	CBH17361.1	KOG3838	U	Mannose lectin ERGIC-53	1
	CBH10048.1	KOG0277	U	Peroxisomal targeting signal type 2 receptor	2
	XP_827586.1	KOG0070	U	GTP-binding ADP-ribosylation factor Arf1	2
	XP_829252.1	KOG1078	U	Vesicle coat complex COPI	2
	CBH14671.1	KOG3133	U	40 kDa farnesylated protein associated with peroxisomes	1
	CBH09756.1	KOG1985	U	Vesicle coat complex COPII	1
	XP_819424.1	KOG1107	U	Membrane coat complex Retromer	1
	XP_815022.1	KOG3063	U	Membrane coat complex Retromer	20
	CBZ26992.1	KOG1631	U	Translocon-associated complex TRAP	1
	CBZ26008.1	KOG0985	U	Vesicle coat protein clathrin	5
	CBZ26710.1	KOG0166	U	Karyopherin (importin) alpha	1
	CBZ24346.1	KOG1986	U	Vesicle coat complex COPII	1
	XP_001685096.1	KOG1692	U	Putative cargo transport protein EMP24 (p24 protein family)	1
	XP_843546.1	KOG3232	U	Vacuolar assembly/sorting protein DID2	5
	XP_001685164.1	KOG1607	U	Protein transporter of the TRAM (translocating chain-associating membrane) superfamily	1
	XP_001469488.1	KOG0565	U	Inositol polyphosphate 5-phosphatase and related proteins	1
	CBZ37891.1	KOG0292	U	Vesicle coat complex COPI	7
	XP_001466876.1	KOG3834	U	Golgi reassembly stacking protein GRASP65	1
	XP_001564673.1	KOG0292	U	Vesicle coat complex COPI	1
	CAM39813.2	KOG1078	U	Vesicle coat complex COPI	2
	XP_001567370.1	KOG1332	U	Vesicle coat complex COPII	8
	XP_001562065.1	KOG0859	U	Synaptobrevin/VAMP-like protein	1
	XP_001686800.1	KOG1299	U	Vacuolar sorting protein VPS45/Stt10 (Sec1 family)	1
	XP_814169.1		Unassigned		1
	XP_001465672.1		Unassigned		1
	AAL86605.1		Unassigned		6
	AAG12985.1		Unassigned		3
	AAG53671.1		Unassigned		1
	EFZ29332.1		Unassigned		1
	EFZ25260.1		Unassigned		9
	XP_805236.1		Unassigned		2
	XP_821204.1		Unassigned		1
	XP_804302.1		Unassigned		1
	XP_819823.1		Unassigned		1
	XP_813692.1		Unassigned		1
	XP_809544.1		Unassigned		1
	EFZ23677.1		Unassigned		1
	EFZ32096.1		Unassigned		1
	EFZ31961.1		Unassigned		2
	EFZ31604.1		Unassigned		1
	EFZ31090.1		Unassigned		2
	EFZ30556.1		Unassigned		1
	EFZ30164.1		Unassigned		2
	EFZ30070.1		Unassigned		6
	EFZ30026.1		Unassigned		1
	EFZ30028.1		Unassigned		6
	EFZ29879.1		Unassigned		2
	EFZ28568.1		Unassigned		12
	XP_806144.1		Unassigned		1
	EFZ28281.1		Unassigned		1
	EFZ27805.1		Unassigned		1
	EFZ27364.1		Unassigned		1
	EFZ27296.1		Unassigned		2
	EFZ26927.1		Unassigned		1
	EFZ26676.1		Unassigned		1
	EFZ32914.1		Unassigned		1
	EFZ26280.1		Unassigned		2
	EFZ26212.1		Unassigned		1
	EFZ26158.1		Unassigned		1
	EFZ26125.1		Unassigned		1
	EFZ25780.1		Unassigned		1
	EFZ25689.1		Unassigned		1
	EFZ25571.1		Unassigned		3
	EFZ25531.1		Unassigned		1
	XP_811275.1		Unassigned		3
	XP_817157.1		Unassigned		1
	XP_819512.1		Unassigned		1
	EFZ24195.1		Unassigned		1
	EFZ32663.1		Unassigned		9
	EFZ24011.1		Unassigned		1
	EFZ27875.1		Unassigned		1
	EFZ31745.1		Unassigned		2
	XP_802733.1		Unassigned		1
	XP_804005.1		Unassigned		1
	XP_804258.1		Unassigned		3
	XP_804983.1		Unassigned		1
	XP_805663.1		Unassigned		1
	XP_805704.1		Unassigned		5
	XP_806095.1		Unassigned		1
	XP_806451.1		Unassigned		1
	XP_806584.1		Unassigned		1
	XP_806803.1		Unassigned		1
	XP_807307.1		Unassigned		1
	XP_807339.1		Unassigned		1
	XP_807838.1		Unassigned		1
	XP_807936.1		Unassigned		2
	XP_807951.1		Unassigned		1
	XP_808404.1		Unassigned		1
	XP_809264.1		Unassigned		1
	XP_810968.1		Unassigned		2
	XP_811999.1		Unassigned		1
	XP_812135.1		Unassigned		1
	XP_812741.1		Unassigned		2
	XP_813278.1		Unassigned		1
	XP_813318.1		Unassigned		36
	XP_813319.1		Unassigned		1
	XP_814164.1		Unassigned		1
	XP_814281.1		Unassigned		4
	XP_814878.1		Unassigned		5
	XP_814889.1		Unassigned		1
	XP_815086.1		Unassigned		1
	XP_815739.1		Unassigned		1
	XP_815798.1		Unassigned		1
	XP_816572.1		Unassigned		1
	XP_818058.1		Unassigned		1
	XP_818582.1		Unassigned		1
	XP_818588.1		Unassigned		1
	XP_818636.1		Unassigned		1
	XP_818675.1		Unassigned		2
	XP_819165.1		Unassigned		1
	XP_819194.1		Unassigned		1
	XP_819415.1		Unassigned		1
	XP_820150.1		Unassigned		1
	XP_820837.1		Unassigned		1
	XP_806544.1		Unassigned		7
	XP_813112.1		Unassigned		1
	EFZ29221.1		Unassigned		5
	AAC32018.1		Unassigned		1
	XP_821924.1		Unassigned		1
	XP_804772.1		Unassigned		1
	XP_807490.1		Unassigned		1
	XP_812800.1		Unassigned		1
	EFZ25622.1		Unassigned		1
	EFZ24540.1		Unassigned		2
	EFZ29464.1		Unassigned		3
	XP_828524.1		Unassigned		1
	XP_827117.1		Unassigned		1
	XP_828090.1		Unassigned		3
	XP_803466.1		Unassigned		1
	XP_822492.1		Unassigned		1
	XP_823237.1		Unassigned		1
	XP_828120.1		Unassigned		1
	XP_828812.1		Unassigned		1
	XP_951630.1		Unassigned		1
	CBH18320.1		Unassigned		2
	CBH10006.1		Unassigned		3
	CBH16635.1		Unassigned		4
	XP_845712.1		Unassigned		1
	CBH10131.1		Unassigned		2
	XP_843735.1		Unassigned		2
	CBH09528.1		Unassigned		2
	CBH09775.1		Unassigned		1
	CBH09969.1		Unassigned		1
	CBH10029.1		Unassigned		3
	CBH10211.1		Unassigned		1
	CBH10654.1		Unassigned		1
	CBH11225.1		Unassigned		1
	CBH11418.1		Unassigned		3
	CBH11549.1		Unassigned		6
	CBH11622.1		Unassigned		6
	CBH11747.1		Unassigned		1
	CBH11928.1		Unassigned		2
	CBH11985.1		Unassigned		1
	CBH12011.1		Unassigned		1
	CBH12042.1		Unassigned		3
	CBH12289.1		Unassigned		1
	CBH12351.1		Unassigned		1
	CBH12399.1		Unassigned		11
	CBH12459.1		Unassigned		2
	CBH12600.1		Unassigned		1
	CBH13014.1		Unassigned		1
	CBH13371.1		Unassigned		3
	CBH13620.1		Unassigned		1
	CBH13815.1		Unassigned		1
	CBH14565.1		Unassigned		1
	CBH14963.1		Unassigned		1
	CBH15040.1		Unassigned		1
	CBH15064.1		Unassigned		1
	CBH15244.1		Unassigned		2
	CBH15254.1		Unassigned		1
	CBH15601.1		Unassigned		1
	CBH15811.1		Unassigned		3
	CBH16901.1		Unassigned		4
	CBH17018.1		Unassigned		1
	CBH17278.1		Unassigned		1
	CBH17719.1		Unassigned		1
	CBH18062.1		Unassigned		1
	CBH18587.1		Unassigned		1
	CBH18658.1		Unassigned		1
	CBH18768.1		Unassigned		1
	XP_803667.1		Unassigned		4
	XP_827212.1		Unassigned		1
	XP_829177.1		Unassigned		1
	XP_845241.1		Unassigned		2
	XP_845568.1		Unassigned		2
	XP_845960.1		Unassigned		5
	XP_843788.1		Unassigned		1
	XP_844085.1		Unassigned		1
	XP_844973.1		Unassigned		5
	XP_845370.1		Unassigned		5
	XP_845840.1		Unassigned		2
	XP_845885.1		Unassigned		2
	XP_845888.1		Unassigned		4
	CBH14083.1		Unassigned		3
	XP_847546.1		Unassigned		1
	EFZ31360.1		Unassigned		1
	EFZ26095.1		Unassigned		1
	CBH11101.1		Unassigned		1
	CBH13886.1		Unassigned		5
	CAC80899.1		Unassigned		1
	AAF13293.1		Unassigned		2
	AAA96695.1		Unassigned		1
	CBZ23296.1		Unassigned		1
	CBZ23784.1		Unassigned		1
	CBZ23899.1		Unassigned		2
	CBZ24394.1		Unassigned		4
	CBZ24558.1		Unassigned		1
	CBZ24585.1		Unassigned		1
	CBZ25061.1		Unassigned		1
	CBZ25842.1		Unassigned		2
	CBZ28165.1		Unassigned		1
	CBZ28269.1		Unassigned		1
	CBZ28366.1		Unassigned		1
	CBZ28619.1		Unassigned		1
	CBZ29063.1		Unassigned		3
	CBZ29426.1		Unassigned		1
	CBZ29440.1		Unassigned		1
	CBZ29686.1		Unassigned		2
	CBZ30019.1		Unassigned		1
	CBZ30029.1		Unassigned		1
	CBZ30311.1		Unassigned		1
	CBZ30983.1		Unassigned		1
	CBZ28493.1		Unassigned		4
	CBZ23720.1		Unassigned		1
	AAY42352.1		Unassigned		1
	CBZ11851.1		Unassigned		1
	XP_001680878.1		Unassigned		1
	XP_001681164.1		Unassigned		1
	XP_001682255.1		Unassigned		1
	XP_001682413.1		Unassigned		1
	XP_001683020.1		Unassigned		2
	XP_001683140.1		Unassigned		2
	XP_001683295.1		Unassigned		1
	XP_001683774.1		Unassigned		2
	XP_001684468.1		Unassigned		1
	XP_001684993.1		Unassigned		1
	XP_001685923.1		Unassigned		2
	XP_001685934.1		Unassigned		4
	XP_843270.1		Unassigned		1
	XP_843443.1		Unassigned		1
	XP_848131.1		Unassigned		11
	XP_001687355.1		Unassigned		2
	XP_843163.1		Unassigned		2
	XP_847914.1		Unassigned		1
	XP_843161.1		Unassigned		1
	XP_001686533.1		Unassigned		1
	XP_001465448.1		Unassigned		1
	XP_001469147.1		Unassigned		1
	XP_001466650.1		Unassigned		1
	XP_001470269.1		Unassigned		1
	CBZ31634.1		Unassigned		1
	CBZ31975.1		Unassigned		1
	CBZ32766.1		Unassigned		1
	CBZ33652.1		Unassigned		1
	CBZ34047.1		Unassigned		2
	CBZ34170.1		Unassigned		1
	CBZ34409.1		Unassigned		2
	CBZ36396.1		Unassigned		1
	CBZ36526.1		Unassigned		2
	CBZ37406.1		Unassigned		5
	CBZ38594.1		Unassigned		1
	CBZ39142.1		Unassigned		2
	XP_001464265.1		Unassigned		1
	XP_001466241.1		Unassigned		1
	CAM40073.2		Unassigned		1
	CAM43086.2		Unassigned		1
	CAM43181.2		Unassigned		2
	CAM45356.2		Unassigned		1
	XP_001561453.1		Unassigned		1
	XP_001561785.1		Unassigned		1
	XP_001562144.1		Unassigned		1
	XP_001562153.1		Unassigned		3
	XP_001564013.1		Unassigned		1
	XP_001564987.1		Unassigned		1
	XP_001565199.1		Unassigned		1
	XP_001565278.1		Unassigned		4
	XP_001565351.1		Unassigned		1
	XP_001565414.1		Unassigned		2
	XP_001566055.1		Unassigned		1
	XP_001566941.1		Unassigned		4
	XP_001567035.1		Unassigned		4
	XP_001567366.1		Unassigned		1
	XP_001567669.1		Unassigned		1
	XP_001568052.1		Unassigned		2
	XP_001568448.1		Unassigned		1
	XP_001568619.1		Unassigned		1
	XP_001568965.1		Unassigned		6
	XP_001568119.1		Unassigned		2
	XP_001565120.1		Unassigned		1
	XP_001567012.1		Unassigned		2
	XP_001566416.1		Unassigned		1
	XP_001567142.1		Unassigned		7
	CAM43219.2		Unassigned		2
	CBZ14686.1		Unassigned		1
	CAM42017.2		Unassigned		1
	CAM36745.2		Unassigned		1
	XP_001681453.1		Unassigned		1
	CAM42776.2		Unassigned		1
	XP_001565946.1		Unassigned		1
	AAK97383.1		Unassigned		2
	AAS75779.1		Unassigned		7
	ACI16001.1		Unassigned		3
	ACI15914.1		Unassigned		1
	ACI15990.1		Unassigned		1
	ACI16052.1		Unassigned		6
	EFZ29149.1	KOG1789	UO	Endocytosis protein RME-8	1
	XP_828697.1	KOG1371	UO	Transport protein Sec61	1
	XP_001566843.1	KOG1789	UO	Endocytosis protein RME-8	1
	CBH10190.1	KOG0446	UR	Vacuolar sorting protein VPS1	2
	CBZ28378.1	KOG1717	V	Dual specificity phosphatase	1
	CBH18487.1	KOG2020	YU	Nuclear transport receptor CRM1/MSN5 (importin beta superfamily)	1
	CBH18605.1	KOG2171	YU	Karyopherin (importin) beta 3	1
	CBH15277.1	KOG1241	YU	Karyopherin (importin) beta 1	2
	CAM43031.2	KOG2171	YU	Karyopherin (importin) beta 3	1
	CBZ31179.1	KOG2021	YUJ	Nuclear mRNA export factor receptor LOS1/Exportin-t (importin beta superfamily)	2
	EFZ24338.1	KOG1375	Z	Beta tubulin	1
	XP_812926.1	KOG0303	Z	Actin-binding protein Coronin	1
	EFZ28688.1	KOG3595	Z	Dyneins heavy chain	6
	EFZ28723.1	KOG3595	Z	Dyneins heavy chain	3
	EFZ29859.1	KOG3595	Z	Dyneins heavy chain	1
	EFZ31269.1	KOG3595	Z	Dyneins heavy chain	3
	EFZ31899.1	KOG3595	Z	Dyneins heavy chain	8
	EFZ32821.1	KOG3595	Z	Dyneins heavy chain	7
	XP_802199.1	KOG3595	Z	Dyneins heavy chain	4
	XP_817707.1	KOG3595	Z	Dyneins heavy chain	1
	XP_819040.1	KOG3595	Z	Dyneins heavy chain	2
	XP_820038.1	KOG3595	Z	Dyneins heavy chain	2
	EFZ28039.1	KOG1587	Z	Cytoplasmic dynein intermediate chain	7
	XP_818729.1	KOG1587	Z	Cytoplasmic dynein intermediate chain	2
	XP_817736.1	KOG2000	Z	Gamma-tubulin complex	1
	EFZ29297.1	KOG0240	Z	Kinesin (SMY1 subfamily)	4
	EFZ29082.1	KOG0161	Z	Myosin class II heavy chain	3
	XP_818011.1	KOG0161	Z	Myosin class II heavy chain	1
	XP_820593.1	KOG0160	Z	Myosin class V heavy chain	1
	EFZ25450.1	KOG4280	Z	Kinesin-like protein	1
	EFZ31525.1	KOG0245	Z	Kinesin-like protein	5
	XP_811599.1	KOG4280	Z	Kinesin-like protein	1
	XP_815550.1	KOG0160	Z	Myosin class V heavy chain	1
	XP_811988.1	KOG0160	Z	Myosin class V heavy chain	1
	EFZ23996.1	KOG0160	Z	Myosin class V heavy chain	2
	XP_809830.1	KOG0161	Z	Myosin class II heavy chain	4
	XP_808309.1	KOG0676	Z	Actin and related proteins	2
	XP_001218934.1	KOG1376	Z	Alpha tubulin	1
	CBH09583.1	KOG3595	Z	Dyneins heavy chain	1
	CBH10326.1	KOG3595	Z	Dyneins heavy chain	1
	CBH10362.1	KOG3595	Z	Dyneins heavy chain	1
	CBH17151.1	KOG3595	Z	Dyneins heavy chain	6
	CBH17244.1	KOG3595	Z	Dyneins heavy chain	2
	CBH18135.1	KOG3595	Z	Dyneins heavy chain	1
	XP_843689.1	KOG3595	Z	Dyneins heavy chain	3
	XP_829486.1	KOG1587	Z	Cytoplasmic dynein intermediate chain	4
	XP_829280.1	KOG0244	Z	Kinesin-like protein	1
	CBH14114.1	KOG0246	Z	Kinesin-like protein	4
	XP_828410.1	KOG0246	Z	Kinesin-like protein	1
	CBH17707.1	KOG01601	Z	Myosin class II heavy chain	1
	XP_844237.1	KOG3595	Z	Dyneins heavy chain	1
	ACS74715.1	KOG0676	Z	Actin and related proteins	1
	CBZ23983.1	KOG1735	Z	Actin depolymerizing factor	1
	CBZ25698.1	KOG0239	Z	Kinesin (KAR3 subfamily)	1
	CBZ24853.1	KOG3595	Z	Dyneins heavy chain	2
	CBZ30501.1	KOG3595	Z	Dyneins heavy chain	3
	CBZ23852.1	KOG0161	Z	Myosin class II heavy chain	7
	XP_001685713.1	KOG0160	Z	Myosin class V heavy chain	2
	XP_001683477.1	KOG3595	Z	Dyneins heavy chain	10
	CBZ32638.1	KOG3595	Z	Dyneins heavy chain	2
	CBZ34731.1	KG3595	Z	Dyneins	1
	CBZ35403.1	KOG3595	Z	Dyneins heavy chain	3
	CBZ35470.1	KOG3595	Z	Dyneins heavy chain	1
	CBZ35711.1	KOG3595	Z	Dyneins heavy chain	1
	CBZ37508.1	KOG0161	Z	Myosin class II heavy chain	1
	XP_001564153.1	KOG0239	Z	Kinesin (KAR3 subfamily)	4
	XP_001563393.1	KOG3595	Z	Dyneins heavy chain	3
	XP_001564629.1	KOG3595	Z	Dyneins heavy chain	1
	XP_001567415.1	KOG1755	Z	Profilin	1
	ACI16015.1	KOG1375	Z	Beta tubulin	6
	B27724	KOG0676	Z	Actin and related proteins	2
	EFZ33002.1	KOG0028	ZD	Ca2+-binding protein (centrin/caltractin)	1
